# Supplementary material for: Oral Microbiome Profile of the US Population
Source: JAMA Netw Open. 2025 May 5;8(5):e258283. doi: 10.1001/jamanetworkopen.2025.8283 (PMC12053784; doi:10.1001/jamanetworkopen.2025.8283)
Supplement: Supplement 2. — eTable 1. Taxonomy Identifiers From SILVA v123 eTable 2. Phylum-Level Oral Microbiome Prevalence Estimates, NHANES 2009-2012 eTable 3. Class-Level Oral Microbiome Prevalence Estimates, NHANES 2009-2012 eTable 4. Order-Level Oral Microbiome Prevalence Estimates, NHANES 2009-2012 eTable 5. Family-Level Oral Microbiome Prevalence Estimates, NHANES 2009-2012 eTable 6. Genus-Level Oral Microbiome Prevalence Estimates, NHANES 2009-2012 eTable 7. Weighted Pearson Correlation Coefficients and P-values From the Phylum-Level Relative Abundances, NHANES 2009-2012 eTable 8. Weighted Pearson Correlation Coefficients and P-values From the Class-Level Relative Abundances, NHANES 2009-2012 eTable 9. Weighted Pearson Correlation Coefficients and P-values From the Order-Level Relative Abundances, NHANES 2009-2012 eTable 10. Weighted Pearson Correlation Coefficients and P-values From the Family-Level Relative Abundances, NHANES 2009-2012 eTable 11. Weighted Pearson Correlation Coefficients and P-values From the Genus-Level Relative Abundances, NHANES 2009-2012 eTable 12. Associations Between Covariates and the First 100 Principal Coordinate Analysis (PCoA) Vectors From the Bray-Curtis Dissimilarity Matrix Mutually Adjusted for All Independent Variables eTable 13. Associations Between Covariates and the First 100 Principal Coordinate Analysis (PCoA) Vectors From the Unweighted UniFrac Matrix Mutually Adjusted for All Independent Variables eTable 14. Associations Between Covariates and the First 100 Principal Coordinate Analysis (PCoA) Vectors From the Weighted UniFrac Matrix Mutually Adjusted for All Independent Variables eTable 15. Associations Between Covariates and Genus-Level Presence From Logistic Regression Models Mutually Adjusted for All Independent Variables eTable 16. Associations Between Covariates and Genus-Level Relative Abundance From Poisson Regression Models Mutually Adjusted for All Independent Variables [file jamanetwopen-e258283-s002.xlsx]

## Sheet: Cover page
	Supplemental Online Content 2
	Chaturvedi AK, Vogtmann E, Shi J, et al.			Oral microbiome profile of the US population.
	JAMA Netw Open. 2025;8(5):e258283.
	doi:10.1001/jamanetworkopen.2025.8283
	eTable 1. Taxonomy Identifiers From SILVA v123
	eTable 2. Phylum-Level Oral Microbiome Prevalence Estimates, NHANES 2009-2012
	eTable 3. Class-Level Oral Microbiome Prevalence Estimates, NHANES 2009-2012
	eTable 4. Order-Level Oral Microbiome Prevalence Estimates, NHANES 2009-2012
	eTable 5. Family-Level Oral Microbiome Prevalence Estimates, NHANES 2009-2012
	eTable 6. Genus-Level Oral Microbiome Prevalence Estimates, NHANES 2009-2012
	eTable 7. Weighted Pearson Correlation Coefficients and P-values From the Phylum-Level Relative Abundances, NHANES 2009-2012
	eTable 8. Weighted Pearson Correlation Coefficients and P-values From the Class-Level Relative Abundances, NHANES 2009-2012
	eTable 9. Weighted Pearson Correlation Coefficients and P-values From the Order-Level Relative Abundances, NHANES 2009-2012
	eTable 10. Weighted Pearson Correlation Coefficients and P-values From the Family-Level Relative Abundances, NHANES 2009-2012
	eTable 11. Weighted Pearson Correlation Coefficients and P-values From the Genus-Level Relative Abundances, NHANES 2009-2012
	eTable 12. Associations Between Covariates and the First 100 Principal Coordinate Analysis (PCoA) Vectors From the Bray-Curtis Dissimilarity Matrix Mutually Adjusted for All Independent Variables
	eTable 13. Associations Between Covariates and the First 100 Principal Coordinate Analysis (PCoA) Vectors From the Unweighted UniFrac Matrix Mutually Adjusted for All Independent Variables
	eTable 14. Associations Between Covariates and the First 100 Principal Coordinate Analysis (PCoA) Vectors From the Weighted UniFrac Matrix Mutually Adjusted for All Independent Variables
	eTable 15. Associations Between Covariates and Genus-Level Presence From Logistic Regression Models Mutually Adjusted for All Independent Variables
	eTable 16. Associations Between Covariates and Genus-Level Relative Abundance From Poisson Regression Models Mutually Adjusted for All Independent Variables

## Sheet: eTable 1
eTable 1. Taxonomy identifiers from SILVA v123
Name	Taxonomy in SILVA v123
RSV_phylum1	Bacteria;Acidobacteria
RSV_phylum2	Bacteria;Actinobacteria
RSV_phylum3	Bacteria;Armatimonadetes
RSV_phylum4	Bacteria;Atribacteria
RSV_phylum5	Bacteria;Bacteroidetes
RSV_phylum6	Bacteria;CKC4
RSV_phylum7	Bacteria;Candidate_division_OP3
RSV_phylum8	Bacteria;Candidate_division_SR1
RSV_phylum9	Bacteria;Chlamydiae
RSV_phylum10	Bacteria;Chlorobi
RSV_phylum11	Bacteria;Chloroflexi
RSV_phylum12	Bacteria;Cloacimonetes
RSV_phylum13	Bacteria;Cyanobacteria
RSV_phylum14	Bacteria;Deferribacteres
RSV_phylum15	Bacteria;Deinococcus-Thermus
RSV_phylum16	Bacteria;Elusimicrobia
RSV_phylum17	Bacteria;Fibrobacteres
RSV_phylum18	Bacteria;Firmicutes
RSV_phylum19	Bacteria;Fusobacteria
RSV_phylum20	Bacteria;Gemmatimonadetes
RSV_phylum21	Bacteria;Gracilibacteria
RSV_phylum22	Bacteria;Hydrogenedentes
RSV_phylum23	Bacteria;Latescibacteria
RSV_phylum24	Bacteria;Lentisphaerae
RSV_phylum25	Bacteria;Microgenomates
RSV_phylum26	Bacteria;NA
RSV_phylum27	Bacteria;Nitrospirae
RSV_phylum28	Bacteria;Omnitrophica
RSV_phylum29	Bacteria;PAUC34f
RSV_phylum30	Bacteria;Parcubacteria
RSV_phylum31	Bacteria;Planctomycetes
RSV_phylum32	Bacteria;Proteobacteria
RSV_phylum33	Bacteria;RsaHF231
RSV_phylum34	Bacteria;SHA-109
RSV_phylum35	Bacteria;SM2F11
RSV_phylum36	Bacteria;Saccharibacteria
RSV_phylum37	Bacteria;Spirochaetae
RSV_phylum38	Bacteria;Synergistetes
RSV_phylum39	Bacteria;TM6
RSV_phylum40	Bacteria;Tenericutes
RSV_phylum41	Bacteria;Thermotogae
RSV_phylum42	Bacteria;Verrucomicrobia
RSV_phylum43	Bacteria;WCHB1-60
RSV_class1	Bacteria;Acidobacteria;Acidobacteria
RSV_class2	Bacteria;Acidobacteria;Holophagae
RSV_class3	Bacteria;Acidobacteria;NA
RSV_class4	Bacteria;Acidobacteria;Subgroup_22
RSV_class5	Bacteria;Actinobacteria;Acidimicrobiia
RSV_class6	Bacteria;Actinobacteria;Actinobacteria
RSV_class7	Bacteria;Actinobacteria;Coriobacteriia
RSV_class8	Bacteria;Actinobacteria;MB-A2-108
RSV_class9	Bacteria;Actinobacteria;NA
RSV_class10	Bacteria;Actinobacteria;Nitriliruptoria
RSV_class11	Bacteria;Actinobacteria;Rubrobacteria
RSV_class12	Bacteria;Actinobacteria;TakashiAC-B11
RSV_class13	Bacteria;Actinobacteria;Thermoleophilia
RSV_class14	Bacteria;Armatimonadetes;Armatimonadia
RSV_class15	Bacteria;Armatimonadetes;NA
RSV_class16	Bacteria;Atribacteria;Atribacteria_Incertae_Sedis
RSV_class17	Bacteria;Bacteroidetes;Bacteroidetes_VC2.1_Bac22
RSV_class18	Bacteria;Bacteroidetes;Bacteroidetes_vadinHA17
RSV_class19	Bacteria;Bacteroidetes;Bacteroidia
RSV_class20	Bacteria;Bacteroidetes;Cytophagia
RSV_class21	Bacteria;Bacteroidetes;Flavobacteriia
RSV_class22	Bacteria;Bacteroidetes;NA
RSV_class23	Bacteria;Bacteroidetes;SB-5
RSV_class24	Bacteria;Bacteroidetes;Sphingobacteriia
RSV_class25	Bacteria;Bacteroidetes;WCHB1-32
RSV_class26	Bacteria;CKC4;NA
RSV_class27	Bacteria;Candidate_division_OP3;NA
RSV_class28	Bacteria;Candidate_division_SR1;NA
RSV_class29	Bacteria;Chlamydiae;Chlamydiae
RSV_class30	Bacteria;Chlorobi;Chlorobia
RSV_class31	Bacteria;Chlorobi;Ignavibacteria
RSV_class32	Bacteria;Chlorobi;NA
RSV_class33	Bacteria;Chloroflexi;Anaerolineae
RSV_class34	Bacteria;Chloroflexi;Ardenticatenia
RSV_class35	Bacteria;Chloroflexi;Caldilineae
RSV_class36	Bacteria;Chloroflexi;Chloroflexia
RSV_class37	Bacteria;Chloroflexi;Gitt-GS-136
RSV_class38	Bacteria;Chloroflexi;JG30-KF-CM66
RSV_class39	Bacteria;Chloroflexi;JG37-AG-4
RSV_class40	Bacteria;Chloroflexi;KD4-96
RSV_class41	Bacteria;Chloroflexi;Ktedonobacteria
RSV_class42	Bacteria;Chloroflexi;NA
RSV_class43	Bacteria;Chloroflexi;P2-11E
RSV_class44	Bacteria;Chloroflexi;S085
RSV_class45	Bacteria;Chloroflexi;SAR202_clade
RSV_class46	Bacteria;Chloroflexi;TK10
RSV_class47	Bacteria;Chloroflexi;Thermomicrobia
RSV_class48	Bacteria;Cloacimonetes;LNR_A2-18
RSV_class49	Bacteria;Cyanobacteria;Chloroplast
RSV_class50	Bacteria;Cyanobacteria;Cyanobacteria
RSV_class51	Bacteria;Cyanobacteria;ML635J-21
RSV_class52	Bacteria;Cyanobacteria;Melainabacteria
RSV_class53	Bacteria;Cyanobacteria;NA
RSV_class54	Bacteria;Deferribacteres;Deferribacteres
RSV_class55	Bacteria;Deinococcus-Thermus;Deinococci
RSV_class56	Bacteria;Elusimicrobia;Elusimicrobia
RSV_class57	Bacteria;Fibrobacteres;Fibrobacteria
RSV_class58	Bacteria;Firmicutes;Bacilli
RSV_class59	Bacteria;Firmicutes;Clostridia
RSV_class60	Bacteria;Firmicutes;Erysipelotrichia
RSV_class61	Bacteria;Firmicutes;NA
RSV_class62	Bacteria;Firmicutes;Negativicutes
RSV_class63	Bacteria;Fusobacteria;Fusobacteriia
RSV_class64	Bacteria;Gemmatimonadetes;Gemmatimonadetes
RSV_class65	Bacteria;Gracilibacteria;NA
RSV_class66	Bacteria;Hydrogenedentes;NA
RSV_class67	Bacteria;Latescibacteria;NA
RSV_class68	Bacteria;Lentisphaerae;Lentisphaerae_RFP12_gut_group
RSV_class69	Bacteria;Lentisphaerae;Lentisphaeria
RSV_class70	Bacteria;Lentisphaerae;Oligosphaeria
RSV_class71	Bacteria;Lentisphaerae;WCHB1-25
RSV_class72	Bacteria;Microgenomates;NA
RSV_class73	Bacteria;NA;NA
RSV_class74	Bacteria;Nitrospirae;Nitrospira
RSV_class75	Bacteria;Omnitrophica;NPL-UPA2
RSV_class76	Bacteria;PAUC34f;NA
RSV_class77	Bacteria;Parcubacteria;NA
RSV_class78	Bacteria;Planctomycetes;NA
RSV_class79	Bacteria;Planctomycetes;OM190
RSV_class80	Bacteria;Planctomycetes;Phycisphaerae
RSV_class81	Bacteria;Planctomycetes;Pla4_lineage
RSV_class82	Bacteria;Planctomycetes;Planctomycetacia
RSV_class83	Bacteria;Planctomycetes;vadinHA49
RSV_class84	Bacteria;Proteobacteria;ARKDMS-49
RSV_class85	Bacteria;Proteobacteria;Alphaproteobacteria
RSV_class86	Bacteria;Proteobacteria;Betaproteobacteria
RSV_class87	Bacteria;Proteobacteria;Deltaproteobacteria
RSV_class88	Bacteria;Proteobacteria;Epsilonproteobacteria
RSV_class89	Bacteria;Proteobacteria;Gammaproteobacteria
RSV_class90	Bacteria;Proteobacteria;JTB23
RSV_class91	Bacteria;Proteobacteria;NA
RSV_class92	Bacteria;Proteobacteria;SC3-20
RSV_class93	Bacteria;Proteobacteria;TA18
RSV_class94	Bacteria;RsaHF231;NA
RSV_class95	Bacteria;SHA-109;NA
RSV_class96	Bacteria;SM2F11;NA
RSV_class97	Bacteria;Saccharibacteria;NA
RSV_class98	Bacteria;Saccharibacteria;Unknown_Class
RSV_class99	Bacteria;Spirochaetae;Spirochaetes
RSV_class100	Bacteria;Synergistetes;Synergistia
RSV_class101	Bacteria;TM6;NA
RSV_class102	Bacteria;Tenericutes;Mollicutes
RSV_class103	Bacteria;Thermotogae;Thermotogae
RSV_class104	Bacteria;Verrucomicrobia;NA
RSV_class105	Bacteria;Verrucomicrobia;OPB35_soil_group
RSV_class106	Bacteria;Verrucomicrobia;Opitutae
RSV_class107	Bacteria;Verrucomicrobia;Spartobacteria
RSV_class108	Bacteria;Verrucomicrobia;UA11
RSV_class109	Bacteria;Verrucomicrobia;Verrucomicrobia_Incertae_Sedis
RSV_class110	Bacteria;Verrucomicrobia;Verrucomicrobiae
RSV_class111	Bacteria;WCHB1-60;NA
RSV_family1	Bacteria;Acidobacteria;Acidobacteria;Acidobacteriales;Acidobacteriaceae_(Subgroup_1)
RSV_family2	Bacteria;Acidobacteria;Acidobacteria;Subgroup_2;NA
RSV_family3	Bacteria;Acidobacteria;Acidobacteria;Subgroup_3;GOUTB8
RSV_family4	Bacteria;Acidobacteria;Acidobacteria;Subgroup_3;NA
RSV_family5	Bacteria;Acidobacteria;Acidobacteria;Subgroup_3;PAUC26f
RSV_family6	Bacteria;Acidobacteria;Acidobacteria;Subgroup_3;SJA-149
RSV_family7	Bacteria;Acidobacteria;Acidobacteria;Subgroup_3;Unknown_Family
RSV_family8	Bacteria;Acidobacteria;Acidobacteria;Subgroup_4;11-24
RSV_family9	Bacteria;Acidobacteria;Acidobacteria;Subgroup_4;DS-100
RSV_family10	Bacteria;Acidobacteria;Acidobacteria;Subgroup_4;NA
RSV_family11	Bacteria;Acidobacteria;Acidobacteria;Subgroup_4;RB41
RSV_family12	Bacteria;Acidobacteria;Acidobacteria;Subgroup_4;Unknown_Family
RSV_family13	Bacteria;Acidobacteria;Acidobacteria;Subgroup_5;NA
RSV_family14	Bacteria;Acidobacteria;Acidobacteria;Subgroup_6;NA
RSV_family15	Bacteria;Acidobacteria;Holophagae;Holophagales;Holophagaceae
RSV_family16	Bacteria;Acidobacteria;Holophagae;NA;NA
RSV_family17	Bacteria;Acidobacteria;Holophagae;Subgroup_10;ABS-19
RSV_family18	Bacteria;Acidobacteria;Holophagae;Subgroup_10;NA
RSV_family19	Bacteria;Acidobacteria;Holophagae;Subgroup_10;Sva0725
RSV_family20	Bacteria;Acidobacteria;Holophagae;Subgroup_7;NA
RSV_family21	Bacteria;Acidobacteria;NA;NA;NA
RSV_family22	Bacteria;Acidobacteria;Subgroup_22;NA;NA
RSV_family23	Bacteria;Actinobacteria;Acidimicrobiia;Acidimicrobiales;Acidimicrobiaceae
RSV_family24	Bacteria;Actinobacteria;Acidimicrobiia;Acidimicrobiales;Acidimicrobiales_Incertae_Sedis
RSV_family25	Bacteria;Actinobacteria;Acidimicrobiia;Acidimicrobiales;Iamiaceae
RSV_family26	Bacteria;Actinobacteria;Acidimicrobiia;Acidimicrobiales;NA
RSV_family27	Bacteria;Actinobacteria;Acidimicrobiia;Acidimicrobiales;OM1_clade
RSV_family28	Bacteria;Actinobacteria;Acidimicrobiia;Acidimicrobiales;Sva0996_marine_group
RSV_family29	Bacteria;Actinobacteria;Actinobacteria;Actinomycetales;Actinomycetaceae
RSV_family30	Bacteria;Actinobacteria;Actinobacteria;Actinopolysporales;Actinopolysporaceae
RSV_family31	Bacteria;Actinobacteria;Actinobacteria;Bifidobacteriales;Bifidobacteriaceae
RSV_family32	Bacteria;Actinobacteria;Actinobacteria;Corynebacteriales;Corynebacteriaceae
RSV_family33	Bacteria;Actinobacteria;Actinobacteria;Corynebacteriales;Dietziaceae
RSV_family34	Bacteria;Actinobacteria;Actinobacteria;Corynebacteriales;Mycobacteriaceae
RSV_family35	Bacteria;Actinobacteria;Actinobacteria;Corynebacteriales;NA
RSV_family36	Bacteria;Actinobacteria;Actinobacteria;Corynebacteriales;Nocardiaceae
RSV_family37	Bacteria;Actinobacteria;Actinobacteria;Corynebacteriales;Tsukamurellaceae
RSV_family38	Bacteria;Actinobacteria;Actinobacteria;Frankiales;Acidothermaceae
RSV_family39	Bacteria;Actinobacteria;Actinobacteria;Frankiales;Cryptosporangiaceae
RSV_family40	Bacteria;Actinobacteria;Actinobacteria;Frankiales;Frankiaceae
RSV_family41	Bacteria;Actinobacteria;Actinobacteria;Frankiales;Geodermatophilaceae
RSV_family42	Bacteria;Actinobacteria;Actinobacteria;Frankiales;NA
RSV_family43	Bacteria;Actinobacteria;Actinobacteria;Frankiales;Nakamurellaceae
RSV_family44	Bacteria;Actinobacteria;Actinobacteria;Frankiales;Sporichthyaceae
RSV_family45	Bacteria;Actinobacteria;Actinobacteria;Glycomycetales;Glycomycetaceae
RSV_family46	Bacteria;Actinobacteria;Actinobacteria;Kineosporiales;Kineosporiaceae
RSV_family47	Bacteria;Actinobacteria;Actinobacteria;Micrococcales;Beutenbergiaceae
RSV_family48	Bacteria;Actinobacteria;Actinobacteria;Micrococcales;Bogoriellaceae
RSV_family49	Bacteria;Actinobacteria;Actinobacteria;Micrococcales;Brevibacteriaceae
RSV_family50	Bacteria;Actinobacteria;Actinobacteria;Micrococcales;Cellulomonadaceae
RSV_family51	Bacteria;Actinobacteria;Actinobacteria;Micrococcales;Demequinaceae
RSV_family52	Bacteria;Actinobacteria;Actinobacteria;Micrococcales;Dermabacteraceae
RSV_family53	Bacteria;Actinobacteria;Actinobacteria;Micrococcales;Dermacoccaceae
RSV_family54	Bacteria;Actinobacteria;Actinobacteria;Micrococcales;Dermatophilaceae
RSV_family55	Bacteria;Actinobacteria;Actinobacteria;Micrococcales;Intrasporangiaceae
RSV_family56	Bacteria;Actinobacteria;Actinobacteria;Micrococcales;Microbacteriaceae
RSV_family57	Bacteria;Actinobacteria;Actinobacteria;Micrococcales;Micrococcaceae
RSV_family58	Bacteria;Actinobacteria;Actinobacteria;Micrococcales;NA
RSV_family59	Bacteria;Actinobacteria;Actinobacteria;Micrococcales;Promicromonosporaceae
RSV_family60	Bacteria;Actinobacteria;Actinobacteria;Micrococcales;Rarobacteraceae
RSV_family61	Bacteria;Actinobacteria;Actinobacteria;Micrococcales;Sanguibacteraceae
RSV_family62	Bacteria;Actinobacteria;Actinobacteria;Micromonosporales;Micromonosporaceae
RSV_family63	Bacteria;Actinobacteria;Actinobacteria;NA;NA
RSV_family64	Bacteria;Actinobacteria;Actinobacteria;PeM15;NA
RSV_family65	Bacteria;Actinobacteria;Actinobacteria;Propionibacteriales;NA
RSV_family66	Bacteria;Actinobacteria;Actinobacteria;Propionibacteriales;Nocardioidaceae
RSV_family67	Bacteria;Actinobacteria;Actinobacteria;Propionibacteriales;Propionibacteriaceae
RSV_family68	Bacteria;Actinobacteria;Actinobacteria;Pseudonocardiales;Pseudonocardiaceae
RSV_family69	Bacteria;Actinobacteria;Actinobacteria;RL185-aaj71c12;NA
RSV_family70	Bacteria;Actinobacteria;Actinobacteria;Streptomycetales;Streptomycetaceae
RSV_family71	Bacteria;Actinobacteria;Actinobacteria;Streptosporangiales;NA
RSV_family72	Bacteria;Actinobacteria;Actinobacteria;Streptosporangiales;Nocardiopsaceae
RSV_family73	Bacteria;Actinobacteria;Actinobacteria;Streptosporangiales;Streptosporangiaceae
RSV_family74	Bacteria;Actinobacteria;Actinobacteria;Streptosporangiales;Thermomonosporaceae
RSV_family75	Bacteria;Actinobacteria;Coriobacteriia;Coriobacteriales;Coriobacteriaceae
RSV_family76	Bacteria;Actinobacteria;MB-A2-108;NA;NA
RSV_family77	Bacteria;Actinobacteria;NA;NA;NA
RSV_family78	Bacteria;Actinobacteria;Nitriliruptoria;Euzebyales;Euzebyaceae
RSV_family79	Bacteria;Actinobacteria;Nitriliruptoria;Nitriliruptorales;Nitriliruptoraceae
RSV_family80	Bacteria;Actinobacteria;Rubrobacteria;Rubrobacterales;Rubrobacteriaceae
RSV_family81	Bacteria;Actinobacteria;TakashiAC-B11;NA;NA
RSV_family82	Bacteria;Actinobacteria;Thermoleophilia;Gaiellales;Gaiellaceae
RSV_family83	Bacteria;Actinobacteria;Thermoleophilia;Gaiellales;NA
RSV_family84	Bacteria;Actinobacteria;Thermoleophilia;NA;NA
RSV_family85	Bacteria;Actinobacteria;Thermoleophilia;Solirubrobacterales;0319-6M6
RSV_family86	Bacteria;Actinobacteria;Thermoleophilia;Solirubrobacterales;288-2
RSV_family87	Bacteria;Actinobacteria;Thermoleophilia;Solirubrobacterales;480-2
RSV_family88	Bacteria;Actinobacteria;Thermoleophilia;Solirubrobacterales;Conexibacteraceae
RSV_family89	Bacteria;Actinobacteria;Thermoleophilia;Solirubrobacterales;Elev-16S-1332
RSV_family90	Bacteria;Actinobacteria;Thermoleophilia;Solirubrobacterales;FFCH13075
RSV_family91	Bacteria;Actinobacteria;Thermoleophilia;Solirubrobacterales;NA
RSV_family92	Bacteria;Actinobacteria;Thermoleophilia;Solirubrobacterales;Patulibacteraceae
RSV_family93	Bacteria;Actinobacteria;Thermoleophilia;Solirubrobacterales;S1-80
RSV_family94	Bacteria;Actinobacteria;Thermoleophilia;Solirubrobacterales;Solirubrobacteraceae
RSV_family95	Bacteria;Actinobacteria;Thermoleophilia;Solirubrobacterales;TM146
RSV_family96	Bacteria;Actinobacteria;Thermoleophilia;Solirubrobacterales;YNPFFP1
RSV_family97	Bacteria;Armatimonadetes;Armatimonadia;Armatimonadales;Armatimonadaceae
RSV_family98	Bacteria;Armatimonadetes;NA;NA;NA
RSV_family99	Bacteria;Atribacteria;Atribacteria_Incertae_Sedis;Unknown_Order;Unknown_Family
RSV_family100	Bacteria;Bacteroidetes;Bacteroidetes_VC2.1_Bac22;NA;NA
RSV_family101	Bacteria;Bacteroidetes;Bacteroidetes_vadinHA17;NA;NA
RSV_family102	Bacteria;Bacteroidetes;Bacteroidia;Bacteroidales;Bacteroidaceae
RSV_family103	Bacteria;Bacteroidetes;Bacteroidia;Bacteroidales;Bacteroidales_BS11_gut_group
RSV_family104	Bacteria;Bacteroidetes;Bacteroidia;Bacteroidales;Bacteroidales_Incertae_Sedis
RSV_family105	Bacteria;Bacteroidetes;Bacteroidia;Bacteroidales;Bacteroidales_RF16_group
RSV_family106	Bacteria;Bacteroidetes;Bacteroidia;Bacteroidales;Bacteroidales_S24-7_group
RSV_family107	Bacteria;Bacteroidetes;Bacteroidia;Bacteroidales;Bacteroidales_UCG-001
RSV_family108	Bacteria;Bacteroidetes;Bacteroidia;Bacteroidales;FTLpost3
RSV_family109	Bacteria;Bacteroidetes;Bacteroidia;Bacteroidales;M2PB4-65_termite_group
RSV_family110	Bacteria;Bacteroidetes;Bacteroidia;Bacteroidales;Marinilabiaceae
RSV_family111	Bacteria;Bacteroidetes;Bacteroidia;Bacteroidales;NA
RSV_family112	Bacteria;Bacteroidetes;Bacteroidia;Bacteroidales;PL-11B8_wastewater-sludge_group
RSV_family113	Bacteria;Bacteroidetes;Bacteroidia;Bacteroidales;Porphyromonadaceae
RSV_family114	Bacteria;Bacteroidetes;Bacteroidia;Bacteroidales;Prevotellaceae
RSV_family115	Bacteria;Bacteroidetes;Bacteroidia;Bacteroidales;Rikenellaceae
RSV_family116	Bacteria;Bacteroidetes;Bacteroidia;Bacteroidales;p-2534-18B5_gut_group
RSV_family117	Bacteria;Bacteroidetes;Bacteroidia;Bacteroidales;ratAN060301C
RSV_family118	Bacteria;Bacteroidetes;Bacteroidia;Bacteroidia_Incertae_Sedis;Draconibacteriaceae
RSV_family119	Bacteria;Bacteroidetes;Bacteroidia;NA;NA
RSV_family120	Bacteria;Bacteroidetes;Cytophagia;Cytophagales;Cyclobacteriaceae
RSV_family121	Bacteria;Bacteroidetes;Cytophagia;Cytophagales;Cytophagaceae
RSV_family122	Bacteria;Bacteroidetes;Cytophagia;Cytophagales;Flammeovirgaceae
RSV_family123	Bacteria;Bacteroidetes;Cytophagia;Cytophagales;NA
RSV_family124	Bacteria;Bacteroidetes;Cytophagia;NA;NA
RSV_family125	Bacteria;Bacteroidetes;Cytophagia;Order_II;Rhodothermaceae
RSV_family126	Bacteria;Bacteroidetes;Flavobacteriia;Flavobacteriales;Blattabacteriaceae
RSV_family127	Bacteria;Bacteroidetes;Flavobacteriia;Flavobacteriales;Cryomorphaceae
RSV_family128	Bacteria;Bacteroidetes;Flavobacteriia;Flavobacteriales;Flavobacteriaceae
RSV_family129	Bacteria;Bacteroidetes;Flavobacteriia;Flavobacteriales;NA
RSV_family130	Bacteria;Bacteroidetes;Flavobacteriia;Flavobacteriales;NS9_marine_group
RSV_family131	Bacteria;Bacteroidetes;NA;NA;NA
RSV_family132	Bacteria;Bacteroidetes;SB-5;NA;NA
RSV_family133	Bacteria;Bacteroidetes;Sphingobacteriia;Sphingobacteriales;Chitinophagaceae
RSV_family134	Bacteria;Bacteroidetes;Sphingobacteriia;Sphingobacteriales;KD3-93
RSV_family135	Bacteria;Bacteroidetes;Sphingobacteriia;Sphingobacteriales;NA
RSV_family136	Bacteria;Bacteroidetes;Sphingobacteriia;Sphingobacteriales;NS11-12_marine_group
RSV_family137	Bacteria;Bacteroidetes;Sphingobacteriia;Sphingobacteriales;PHOS-HE51
RSV_family138	Bacteria;Bacteroidetes;Sphingobacteriia;Sphingobacteriales;Saprospiraceae
RSV_family139	Bacteria;Bacteroidetes;Sphingobacteriia;Sphingobacteriales;Sphingobacteriaceae
RSV_family140	Bacteria;Bacteroidetes;Sphingobacteriia;Sphingobacteriales;WCHB1-69
RSV_family141	Bacteria;Bacteroidetes;Sphingobacteriia;Sphingobacteriales;env.OPS_17
RSV_family142	Bacteria;Bacteroidetes;WCHB1-32;NA;NA
RSV_family143	Bacteria;CKC4;NA;NA;NA
RSV_family144	Bacteria;Candidate_division_OP3;NA;NA;NA
RSV_family145	Bacteria;Candidate_division_SR1;NA;NA;NA
RSV_family146	Bacteria;Chlamydiae;Chlamydiae;Chlamydiales;Chlamydiaceae
RSV_family147	Bacteria;Chlamydiae;Chlamydiae;Chlamydiales;Chlamydiales_Incertae_Sedis
RSV_family148	Bacteria;Chlamydiae;Chlamydiae;Chlamydiales;NA
RSV_family149	Bacteria;Chlamydiae;Chlamydiae;Chlamydiales;Parachlamydiaceae
RSV_family150	Bacteria;Chlamydiae;Chlamydiae;Chlamydiales;Simkaniaceae
RSV_family151	Bacteria;Chlorobi;Chlorobia;Chlorobiales;OPB56
RSV_family152	Bacteria;Chlorobi;Chlorobia;Chlorobiales;SJA-28
RSV_family153	Bacteria;Chlorobi;Ignavibacteria;Ignavibacteriales;IheB3-7
RSV_family154	Bacteria;Chlorobi;Ignavibacteria;Ignavibacteriales;NA
RSV_family155	Bacteria;Chlorobi;NA;NA;NA
RSV_family156	Bacteria;Chloroflexi;Anaerolineae;Anaerolineales;Anaerolineaceae
RSV_family157	Bacteria;Chloroflexi;Ardenticatenia;Ardenticatenales;NA
RSV_family158	Bacteria;Chloroflexi;Ardenticatenia;NA;NA
RSV_family159	Bacteria;Chloroflexi;Caldilineae;Caldilineales;Caldilineaceae
RSV_family160	Bacteria;Chloroflexi;Chloroflexia;Chloroflexales;Chloroflexaceae
RSV_family161	Bacteria;Chloroflexi;Chloroflexia;Chloroflexales;Roseiflexaceae
RSV_family162	Bacteria;Chloroflexi;Chloroflexia;Herpetosiphonales;Herpetosiphonaceae
RSV_family163	Bacteria;Chloroflexi;Chloroflexia;Kallotenuales;AKIW781
RSV_family164	Bacteria;Chloroflexi;Gitt-GS-136;NA;NA
RSV_family165	Bacteria;Chloroflexi;JG30-KF-CM66;NA;NA
RSV_family166	Bacteria;Chloroflexi;JG37-AG-4;NA;NA
RSV_family167	Bacteria;Chloroflexi;KD4-96;NA;NA
RSV_family168	Bacteria;Chloroflexi;Ktedonobacteria;Ktedonobacterales;NA
RSV_family169	Bacteria;Chloroflexi;Ktedonobacteria;NA;NA
RSV_family170	Bacteria;Chloroflexi;NA;NA;NA
RSV_family171	Bacteria;Chloroflexi;P2-11E;NA;NA
RSV_family172	Bacteria;Chloroflexi;S085;NA;NA
RSV_family173	Bacteria;Chloroflexi;SAR202_clade;NA;NA
RSV_family174	Bacteria;Chloroflexi;TK10;NA;NA
RSV_family175	Bacteria;Chloroflexi;Thermomicrobia;AKYG1722;NA
RSV_family176	Bacteria;Chloroflexi;Thermomicrobia;JG30-KF-CM45;NA
RSV_family177	Bacteria;Chloroflexi;Thermomicrobia;NA;NA
RSV_family178	Bacteria;Cloacimonetes;LNR_A2-18;NA;NA
RSV_family179	Bacteria;Cyanobacteria;Chloroplast;NA;NA
RSV_family180	Bacteria;Cyanobacteria;Cyanobacteria;NA;NA
RSV_family181	Bacteria;Cyanobacteria;Cyanobacteria;SubsectionI;FamilyI
RSV_family182	Bacteria;Cyanobacteria;Cyanobacteria;SubsectionII;FamilyII
RSV_family183	Bacteria;Cyanobacteria;Cyanobacteria;SubsectionIII;FamilyI
RSV_family184	Bacteria;Cyanobacteria;ML635J-21;NA;NA
RSV_family185	Bacteria;Cyanobacteria;Melainabacteria;Caenarcaniphilales;NA
RSV_family186	Bacteria;Cyanobacteria;Melainabacteria;Gastranaerophilales;NA
RSV_family187	Bacteria;Cyanobacteria;Melainabacteria;Obscuribacterales;NA
RSV_family188	Bacteria;Cyanobacteria;Melainabacteria;Vampirovibrionales;NA
RSV_family189	Bacteria;Cyanobacteria;NA;NA;NA
RSV_family190	Bacteria;Deferribacteres;Deferribacteres;Deferribacterales;Deferribacteraceae
RSV_family191	Bacteria;Deinococcus-Thermus;Deinococci;Deinococcales;Deinococcaceae
RSV_family192	Bacteria;Deinococcus-Thermus;Deinococci;Deinococcales;Trueperaceae
RSV_family193	Bacteria;Deinococcus-Thermus;Deinococci;Thermales;Thermaceae
RSV_family194	Bacteria;Elusimicrobia;Elusimicrobia;Elusimicrobiales;Elusimicrobiaceae
RSV_family195	Bacteria;Elusimicrobia;Elusimicrobia;Lineage_IIb;NA
RSV_family196	Bacteria;Elusimicrobia;Elusimicrobia;Lineage_IV;NA
RSV_family197	Bacteria;Elusimicrobia;Elusimicrobia;Lineage_I_(Endomicrobia);NA
RSV_family198	Bacteria;Elusimicrobia;Elusimicrobia;NA;NA
RSV_family199	Bacteria;Fibrobacteres;Fibrobacteria;Fibrobacterales;Fibrobacteraceae
RSV_family200	Bacteria;Firmicutes;Bacilli;Bacillales;Alicyclobacillaceae
RSV_family201	Bacteria;Firmicutes;Bacilli;Bacillales;Bacillaceae
RSV_family202	Bacteria;Firmicutes;Bacilli;Bacillales;Family_X
RSV_family203	Bacteria;Firmicutes;Bacilli;Bacillales;Family_XI
RSV_family204	Bacteria;Firmicutes;Bacilli;Bacillales;Family_XII
RSV_family205	Bacteria;Firmicutes;Bacilli;Bacillales;NA
RSV_family206	Bacteria;Firmicutes;Bacilli;Bacillales;Paenibacillaceae
RSV_family207	Bacteria;Firmicutes;Bacilli;Bacillales;Planococcaceae
RSV_family208	Bacteria;Firmicutes;Bacilli;Bacillales;Sporolactobacillaceae
RSV_family209	Bacteria;Firmicutes;Bacilli;Bacillales;Staphylococcaceae
RSV_family210	Bacteria;Firmicutes;Bacilli;Bacillales;Thermoactinomycetaceae
RSV_family211	Bacteria;Firmicutes;Bacilli;Lactobacillales;Aerococcaceae
RSV_family212	Bacteria;Firmicutes;Bacilli;Lactobacillales;Carnobacteriaceae
RSV_family213	Bacteria;Firmicutes;Bacilli;Lactobacillales;Enterococcaceae
RSV_family214	Bacteria;Firmicutes;Bacilli;Lactobacillales;Lactobacillaceae
RSV_family215	Bacteria;Firmicutes;Bacilli;Lactobacillales;Leuconostocaceae
RSV_family216	Bacteria;Firmicutes;Bacilli;Lactobacillales;NA
RSV_family217	Bacteria;Firmicutes;Bacilli;Lactobacillales;P5D1-392
RSV_family218	Bacteria;Firmicutes;Bacilli;Lactobacillales;Streptococcaceae
RSV_family219	Bacteria;Firmicutes;Bacilli;NA;NA
RSV_family220	Bacteria;Firmicutes;Bacilli;RS-F29;NA
RSV_family221	Bacteria;Firmicutes;Clostridia;Clostridiales;Christensenellaceae
RSV_family222	Bacteria;Firmicutes;Clostridia;Clostridiales;Clostridiaceae_1
RSV_family223	Bacteria;Firmicutes;Clostridia;Clostridiales;Clostridiales_vadinBB60_group
RSV_family224	Bacteria;Firmicutes;Clostridia;Clostridiales;Defluviitaleaceae
RSV_family225	Bacteria;Firmicutes;Clostridia;Clostridiales;Eubacteriaceae
RSV_family226	Bacteria;Firmicutes;Clostridia;Clostridiales;Family_XI
RSV_family227	Bacteria;Firmicutes;Clostridia;Clostridiales;Family_XII
RSV_family228	Bacteria;Firmicutes;Clostridia;Clostridiales;Family_XIII
RSV_family229	Bacteria;Firmicutes;Clostridia;Clostridiales;Gracilibacteraceae
RSV_family230	Bacteria;Firmicutes;Clostridia;Clostridiales;Lachnospiraceae
RSV_family231	Bacteria;Firmicutes;Clostridia;Clostridiales;NA
RSV_family232	Bacteria;Firmicutes;Clostridia;Clostridiales;Peptococcaceae
RSV_family233	Bacteria;Firmicutes;Clostridia;Clostridiales;Peptostreptococcaceae
RSV_family234	Bacteria;Firmicutes;Clostridia;Clostridiales;Ruminococcaceae
RSV_family235	Bacteria;Firmicutes;Clostridia;Clostridiales;Syntrophomonadaceae
RSV_family236	Bacteria;Firmicutes;Clostridia;Halanaerobiales;64K2
RSV_family237	Bacteria;Firmicutes;Clostridia;NA;NA
RSV_family238	Bacteria;Firmicutes;Clostridia;Thermoanaerobacterales;Family_III
RSV_family239	Bacteria;Firmicutes;Clostridia;Thermoanaerobacterales;NA
RSV_family240	Bacteria;Firmicutes;Clostridia;Thermoanaerobacterales;Thermoanaerobacteraceae
RSV_family241	Bacteria;Firmicutes;Erysipelotrichia;Erysipelotrichales;Erysipelotrichaceae
RSV_family242	Bacteria;Firmicutes;NA;NA;NA
RSV_family243	Bacteria;Firmicutes;Negativicutes;Selenomonadales;Acidaminococcaceae
RSV_family244	Bacteria;Firmicutes;Negativicutes;Selenomonadales;NA
RSV_family245	Bacteria;Firmicutes;Negativicutes;Selenomonadales;Veillonellaceae
RSV_family246	Bacteria;Fusobacteria;Fusobacteriia;Fusobacteriales;Fusobacteriaceae
RSV_family247	Bacteria;Fusobacteria;Fusobacteriia;Fusobacteriales;Hados.Sed.Eubac.3
RSV_family248	Bacteria;Fusobacteria;Fusobacteriia;Fusobacteriales;Leptotrichiaceae
RSV_family249	Bacteria;Fusobacteria;Fusobacteriia;Fusobacteriales;NA
RSV_family250	Bacteria;Gemmatimonadetes;Gemmatimonadetes;AT425-EubC11_terrestrial_group;NA
RSV_family251	Bacteria;Gemmatimonadetes;Gemmatimonadetes;BD2-11_terrestrial_group;NA
RSV_family252	Bacteria;Gemmatimonadetes;Gemmatimonadetes;Gemmatimonadales;Gemmatimonadaceae
RSV_family253	Bacteria;Gemmatimonadetes;Gemmatimonadetes;NA;NA
RSV_family254	Bacteria;Gemmatimonadetes;Gemmatimonadetes;S0134_terrestrial_group;NA
RSV_family255	Bacteria;Gracilibacteria;NA;NA;NA
RSV_family256	Bacteria;Hydrogenedentes;NA;NA;NA
RSV_family257	Bacteria;Latescibacteria;NA;NA;NA
RSV_family258	Bacteria;Lentisphaerae;Lentisphaerae_RFP12_gut_group;NA;NA
RSV_family259	Bacteria;Lentisphaerae;Lentisphaeria;Victivallales;Victivallaceae
RSV_family260	Bacteria;Lentisphaerae;Oligosphaeria;Oligosphaerales;Oligosphaeraceae
RSV_family261	Bacteria;Lentisphaerae;WCHB1-25;NA;NA
RSV_family262	Bacteria;Microgenomates;NA;NA;NA
RSV_family263	Bacteria;NA;NA;NA;NA
RSV_family264	Bacteria;Nitrospirae;Nitrospira;Nitrospirales;0319-6A21
RSV_family265	Bacteria;Nitrospirae;Nitrospira;Nitrospirales;Nitrospiraceae
RSV_family266	Bacteria;Omnitrophica;NPL-UPA2;NA;NA
RSV_family267	Bacteria;PAUC34f;NA;NA;NA
RSV_family268	Bacteria;Parcubacteria;NA;NA;NA
RSV_family269	Bacteria;Planctomycetes;NA;NA;NA
RSV_family270	Bacteria;Planctomycetes;OM190;NA;NA
RSV_family271	Bacteria;Planctomycetes;Phycisphaerae;CPla-3_termite_group;NA
RSV_family272	Bacteria;Planctomycetes;Phycisphaerae;Phycisphaerales;NA
RSV_family273	Bacteria;Planctomycetes;Phycisphaerae;Phycisphaerales;Phycisphaeraceae
RSV_family274	Bacteria;Planctomycetes;Phycisphaerae;WD2101_soil_group;NA
RSV_family275	Bacteria;Planctomycetes;Pla4_lineage;NA;NA
RSV_family276	Bacteria;Planctomycetes;Planctomycetacia;Planctomycetales;Planctomycetaceae
RSV_family277	Bacteria;Planctomycetes;vadinHA49;NA;NA
RSV_family278	Bacteria;Proteobacteria;ARKDMS-49;NA;NA
RSV_family279	Bacteria;Proteobacteria;Alphaproteobacteria;Caulobacterales;Caulobacteraceae
RSV_family280	Bacteria;Proteobacteria;Alphaproteobacteria;Caulobacterales;Hyphomonadaceae
RSV_family281	Bacteria;Proteobacteria;Alphaproteobacteria;DB1-14;NA
RSV_family282	Bacteria;Proteobacteria;Alphaproteobacteria;NA;NA
RSV_family283	Bacteria;Proteobacteria;Alphaproteobacteria;OCS116_clade;NA
RSV_family284	Bacteria;Proteobacteria;Alphaproteobacteria;Rhizobiales;A0839
RSV_family285	Bacteria;Proteobacteria;Alphaproteobacteria;Rhizobiales;Aurantimonadaceae
RSV_family286	Bacteria;Proteobacteria;Alphaproteobacteria;Rhizobiales;BCf3-20
RSV_family287	Bacteria;Proteobacteria;Alphaproteobacteria;Rhizobiales;Bartonellaceae
RSV_family288	Bacteria;Proteobacteria;Alphaproteobacteria;Rhizobiales;Beijerinckiaceae
RSV_family289	Bacteria;Proteobacteria;Alphaproteobacteria;Rhizobiales;Bradyrhizobiaceae
RSV_family290	Bacteria;Proteobacteria;Alphaproteobacteria;Rhizobiales;Brucellaceae
RSV_family291	Bacteria;Proteobacteria;Alphaproteobacteria;Rhizobiales;DUNssu044
RSV_family292	Bacteria;Proteobacteria;Alphaproteobacteria;Rhizobiales;FukuN57
RSV_family293	Bacteria;Proteobacteria;Alphaproteobacteria;Rhizobiales;Hyphomicrobiaceae
RSV_family294	Bacteria;Proteobacteria;Alphaproteobacteria;Rhizobiales;JG34-KF-361
RSV_family295	Bacteria;Proteobacteria;Alphaproteobacteria;Rhizobiales;JG35-K1-AG5
RSV_family296	Bacteria;Proteobacteria;Alphaproteobacteria;Rhizobiales;KF-JG30-B3
RSV_family297	Bacteria;Proteobacteria;Alphaproteobacteria;Rhizobiales;MNG7
RSV_family298	Bacteria;Proteobacteria;Alphaproteobacteria;Rhizobiales;Methylobacteriaceae
RSV_family299	Bacteria;Proteobacteria;Alphaproteobacteria;Rhizobiales;Methylocystaceae
RSV_family300	Bacteria;Proteobacteria;Alphaproteobacteria;Rhizobiales;NA
RSV_family301	Bacteria;Proteobacteria;Alphaproteobacteria;Rhizobiales;Phyllobacteriaceae
RSV_family302	Bacteria;Proteobacteria;Alphaproteobacteria;Rhizobiales;Rhizobiaceae
RSV_family303	Bacteria;Proteobacteria;Alphaproteobacteria;Rhizobiales;Rhizobiales_Incertae_Sedis
RSV_family304	Bacteria;Proteobacteria;Alphaproteobacteria;Rhizobiales;Rhodobiaceae
RSV_family305	Bacteria;Proteobacteria;Alphaproteobacteria;Rhizobiales;Xanthobacteraceae
RSV_family306	Bacteria;Proteobacteria;Alphaproteobacteria;Rhodobacterales;Rhodobacteraceae
RSV_family307	Bacteria;Proteobacteria;Alphaproteobacteria;Rhodospirillales;AKYH478
RSV_family308	Bacteria;Proteobacteria;Alphaproteobacteria;Rhodospirillales;Acetobacteraceae
RSV_family309	Bacteria;Proteobacteria;Alphaproteobacteria;Rhodospirillales;B79
RSV_family310	Bacteria;Proteobacteria;Alphaproteobacteria;Rhodospirillales;DA111
RSV_family311	Bacteria;Proteobacteria;Alphaproteobacteria;Rhodospirillales;I-10
RSV_family312	Bacteria;Proteobacteria;Alphaproteobacteria;Rhodospirillales;JG37-AG-20
RSV_family313	Bacteria;Proteobacteria;Alphaproteobacteria;Rhodospirillales;KCM-B-60
RSV_family314	Bacteria;Proteobacteria;Alphaproteobacteria;Rhodospirillales;MSB-1E8
RSV_family315	Bacteria;Proteobacteria;Alphaproteobacteria;Rhodospirillales;NA
RSV_family316	Bacteria;Proteobacteria;Alphaproteobacteria;Rhodospirillales;Rhodospirillaceae
RSV_family317	Bacteria;Proteobacteria;Alphaproteobacteria;Rhodospirillales;Rhodospirillales_Incertae_Sedis
RSV_family318	Bacteria;Proteobacteria;Alphaproteobacteria;Rickettsiales;AKIW1012
RSV_family319	Bacteria;Proteobacteria;Alphaproteobacteria;Rickettsiales;Anaplasmataceae
RSV_family320	Bacteria;Proteobacteria;Alphaproteobacteria;Rickettsiales;Holosporaceae
RSV_family321	Bacteria;Proteobacteria;Alphaproteobacteria;Rickettsiales;LWSR-14
RSV_family322	Bacteria;Proteobacteria;Alphaproteobacteria;Rickettsiales;Mitochondria
RSV_family323	Bacteria;Proteobacteria;Alphaproteobacteria;Rickettsiales;NA
RSV_family324	Bacteria;Proteobacteria;Alphaproteobacteria;Rickettsiales;Rickettsiaceae
RSV_family325	Bacteria;Proteobacteria;Alphaproteobacteria;Rickettsiales;Rickettsiales_Incertae_Sedis
RSV_family326	Bacteria;Proteobacteria;Alphaproteobacteria;Rickettsiales;SAR116_clade
RSV_family327	Bacteria;Proteobacteria;Alphaproteobacteria;Rickettsiales;SM2D12
RSV_family328	Bacteria;Proteobacteria;Alphaproteobacteria;Rickettsiales;TK34
RSV_family329	Bacteria;Proteobacteria;Alphaproteobacteria;Sphingomonadales;7B-8
RSV_family330	Bacteria;Proteobacteria;Alphaproteobacteria;Sphingomonadales;AKYG937
RSV_family331	Bacteria;Proteobacteria;Alphaproteobacteria;Sphingomonadales;DSSF69
RSV_family332	Bacteria;Proteobacteria;Alphaproteobacteria;Sphingomonadales;Ellin6055
RSV_family333	Bacteria;Proteobacteria;Alphaproteobacteria;Sphingomonadales;Erythrobacteraceae
RSV_family334	Bacteria;Proteobacteria;Alphaproteobacteria;Sphingomonadales;JG34-KF-161
RSV_family335	Bacteria;Proteobacteria;Alphaproteobacteria;Sphingomonadales;M05-Pitesti
RSV_family336	Bacteria;Proteobacteria;Alphaproteobacteria;Sphingomonadales;NA
RSV_family337	Bacteria;Proteobacteria;Alphaproteobacteria;Sphingomonadales;Sphingomonadaceae
RSV_family338	Bacteria;Proteobacteria;Betaproteobacteria;B1-7BS;NA
RSV_family339	Bacteria;Proteobacteria;Betaproteobacteria;Burkholderiales;Alcaligenaceae
RSV_family340	Bacteria;Proteobacteria;Betaproteobacteria;Burkholderiales;Burkholderiaceae
RSV_family341	Bacteria;Proteobacteria;Betaproteobacteria;Burkholderiales;Burkholderiales_Incertae_Sedis
RSV_family342	Bacteria;Proteobacteria;Betaproteobacteria;Burkholderiales;Comamonadaceae
RSV_family343	Bacteria;Proteobacteria;Betaproteobacteria;Burkholderiales;NA
RSV_family344	Bacteria;Proteobacteria;Betaproteobacteria;Burkholderiales;Oxalobacteraceae
RSV_family345	Bacteria;Proteobacteria;Betaproteobacteria;DR-16;NA
RSV_family346	Bacteria;Proteobacteria;Betaproteobacteria;Hydrogenophilales;Hydrogenophilaceae
RSV_family347	Bacteria;Proteobacteria;Betaproteobacteria;Methylophilales;Methylophilaceae
RSV_family348	Bacteria;Proteobacteria;Betaproteobacteria;NA;NA
RSV_family349	Bacteria;Proteobacteria;Betaproteobacteria;Neisseriales;Neisseriaceae
RSV_family350	Bacteria;Proteobacteria;Betaproteobacteria;Nitrosomonadales;Gallionellaceae
RSV_family351	Bacteria;Proteobacteria;Betaproteobacteria;Nitrosomonadales;Nitrosomonadaceae
RSV_family352	Bacteria;Proteobacteria;Betaproteobacteria;Rhodocyclales;Rhodocyclaceae
RSV_family353	Bacteria;Proteobacteria;Betaproteobacteria;SC-I-84;NA
RSV_family354	Bacteria;Proteobacteria;Betaproteobacteria;TRA3-20;NA
RSV_family355	Bacteria;Proteobacteria;Deltaproteobacteria;43F-1404R;NA
RSV_family356	Bacteria;Proteobacteria;Deltaproteobacteria;Bdellovibrionales;Bacteriovoracaceae
RSV_family357	Bacteria;Proteobacteria;Deltaproteobacteria;Bdellovibrionales;Bdellovibrionaceae
RSV_family358	Bacteria;Proteobacteria;Deltaproteobacteria;Desulfobacterales;Desulfobulbaceae
RSV_family359	Bacteria;Proteobacteria;Deltaproteobacteria;Desulfobacterales;NA
RSV_family360	Bacteria;Proteobacteria;Deltaproteobacteria;Desulfovibrionales;Desulfohalobiaceae
RSV_family361	Bacteria;Proteobacteria;Deltaproteobacteria;Desulfovibrionales;Desulfomicrobiaceae
RSV_family362	Bacteria;Proteobacteria;Deltaproteobacteria;Desulfovibrionales;Desulfovibrionaceae
RSV_family363	Bacteria;Proteobacteria;Deltaproteobacteria;Desulfovibrionales;NA
RSV_family364	Bacteria;Proteobacteria;Deltaproteobacteria;Desulfurellales;Desulfurellaceae
RSV_family365	Bacteria;Proteobacteria;Deltaproteobacteria;Desulfuromonadales;GR-WP33-58
RSV_family366	Bacteria;Proteobacteria;Deltaproteobacteria;Desulfuromonadales;M20-Pitesti
RSV_family367	Bacteria;Proteobacteria;Deltaproteobacteria;Desulfuromonadales;MA-28-I98C
RSV_family368	Bacteria;Proteobacteria;Deltaproteobacteria;Desulfuromonadales;NA
RSV_family369	Bacteria;Proteobacteria;Deltaproteobacteria;GR-WP33-30;NA
RSV_family370	Bacteria;Proteobacteria;Deltaproteobacteria;Myxococcales;BIrii41
RSV_family371	Bacteria;Proteobacteria;Deltaproteobacteria;Myxococcales;Blfdi19
RSV_family372	Bacteria;Proteobacteria;Deltaproteobacteria;Myxococcales;Cystobacteraceae
RSV_family373	Bacteria;Proteobacteria;Deltaproteobacteria;Myxococcales;Haliangiaceae
RSV_family374	Bacteria;Proteobacteria;Deltaproteobacteria;Myxococcales;KD3-10
RSV_family375	Bacteria;Proteobacteria;Deltaproteobacteria;Myxococcales;Myxococcaceae
RSV_family376	Bacteria;Proteobacteria;Deltaproteobacteria;Myxococcales;NA
RSV_family377	Bacteria;Proteobacteria;Deltaproteobacteria;Myxococcales;Nannocystaceae
RSV_family378	Bacteria;Proteobacteria;Deltaproteobacteria;Myxococcales;P3OB-42
RSV_family379	Bacteria;Proteobacteria;Deltaproteobacteria;Myxococcales;Phaselicystidaceae
RSV_family380	Bacteria;Proteobacteria;Deltaproteobacteria;Myxococcales;Polyangiaceae
RSV_family381	Bacteria;Proteobacteria;Deltaproteobacteria;Myxococcales;Sandaracinaceae
RSV_family382	Bacteria;Proteobacteria;Deltaproteobacteria;Myxococcales;mle1-27
RSV_family383	Bacteria;Proteobacteria;Deltaproteobacteria;NA;NA
RSV_family384	Bacteria;Proteobacteria;Deltaproteobacteria;Oligoflexales;NA
RSV_family385	Bacteria;Proteobacteria;Deltaproteobacteria;Oligoflexales;Oligoflexaceae
RSV_family386	Bacteria;Proteobacteria;Deltaproteobacteria;SAR324_clade(Marine_group_B);NA
RSV_family387	Bacteria;Proteobacteria;Deltaproteobacteria;Syntrophobacterales;Syntrophaceae
RSV_family388	Bacteria;Proteobacteria;Deltaproteobacteria;Syntrophobacterales;Syntrophobacteraceae
RSV_family389	Bacteria;Proteobacteria;Epsilonproteobacteria;Campylobacterales;Campylobacteraceae
RSV_family390	Bacteria;Proteobacteria;Epsilonproteobacteria;Campylobacterales;Helicobacteraceae
RSV_family391	Bacteria;Proteobacteria;Epsilonproteobacteria;Campylobacterales;NA
RSV_family392	Bacteria;Proteobacteria;Epsilonproteobacteria;NA;NA
RSV_family393	Bacteria;Proteobacteria;Gammaproteobacteria;34P16;NA
RSV_family394	Bacteria;Proteobacteria;Gammaproteobacteria;Aeromonadales;Aeromonadaceae
RSV_family395	Bacteria;Proteobacteria;Gammaproteobacteria;Aeromonadales;NA
RSV_family396	Bacteria;Proteobacteria;Gammaproteobacteria;Aeromonadales;Succinivibrionaceae
RSV_family397	Bacteria;Proteobacteria;Gammaproteobacteria;Alteromonadales;Alteromonadaceae
RSV_family398	Bacteria;Proteobacteria;Gammaproteobacteria;Alteromonadales;Idiomarinaceae
RSV_family399	Bacteria;Proteobacteria;Gammaproteobacteria;Alteromonadales;Moritellaceae
RSV_family400	Bacteria;Proteobacteria;Gammaproteobacteria;Alteromonadales;NA
RSV_family401	Bacteria;Proteobacteria;Gammaproteobacteria;Alteromonadales;Pseudoalteromonadaceae
RSV_family402	Bacteria;Proteobacteria;Gammaproteobacteria;Alteromonadales;Psychromonadaceae
RSV_family403	Bacteria;Proteobacteria;Gammaproteobacteria;Alteromonadales;Shewanellaceae
RSV_family404	Bacteria;Proteobacteria;Gammaproteobacteria;Cardiobacteriales;Cardiobacteriaceae
RSV_family405	Bacteria;Proteobacteria;Gammaproteobacteria;Cellvibrionales;Cellvibrionaceae
RSV_family406	Bacteria;Proteobacteria;Gammaproteobacteria;Cellvibrionales;Porticoccaceae
RSV_family407	Bacteria;Proteobacteria;Gammaproteobacteria;Cellvibrionales;Spongiibacteraceae
RSV_family408	Bacteria;Proteobacteria;Gammaproteobacteria;Chromatiales;Chromatiaceae
RSV_family409	Bacteria;Proteobacteria;Gammaproteobacteria;Chromatiales;Ectothiorhodospiraceae
RSV_family410	Bacteria;Proteobacteria;Gammaproteobacteria;Chromatiales;NA
RSV_family411	Bacteria;Proteobacteria;Gammaproteobacteria;E01-9C-26_marine_group;NA
RSV_family412	Bacteria;Proteobacteria;Gammaproteobacteria;Enterobacteriales;Enterobacteriaceae
RSV_family413	Bacteria;Proteobacteria;Gammaproteobacteria;KI89A_clade;NA
RSV_family414	Bacteria;Proteobacteria;Gammaproteobacteria;Legionellales;Coxiellaceae
RSV_family415	Bacteria;Proteobacteria;Gammaproteobacteria;Legionellales;Legionellaceae
RSV_family416	Bacteria;Proteobacteria;Gammaproteobacteria;Methylococcales;ET-SHO
RSV_family417	Bacteria;Proteobacteria;Gammaproteobacteria;Methylococcales;Methylococcaceae
RSV_family418	Bacteria;Proteobacteria;Gammaproteobacteria;NA;NA
RSV_family419	Bacteria;Proteobacteria;Gammaproteobacteria;NKB5;NA
RSV_family420	Bacteria;Proteobacteria;Gammaproteobacteria;Oceanospirillales;Alcanivoracaceae
RSV_family421	Bacteria;Proteobacteria;Gammaproteobacteria;Oceanospirillales;BPS-CK174
RSV_family422	Bacteria;Proteobacteria;Gammaproteobacteria;Oceanospirillales;Halomonadaceae
RSV_family423	Bacteria;Proteobacteria;Gammaproteobacteria;Oceanospirillales;OM182_clade
RSV_family424	Bacteria;Proteobacteria;Gammaproteobacteria;Oceanospirillales;Oceanospirillaceae
RSV_family425	Bacteria;Proteobacteria;Gammaproteobacteria;Oceanospirillales;SAR86_clade
RSV_family426	Bacteria;Proteobacteria;Gammaproteobacteria;Orbales;Orbaceae
RSV_family427	Bacteria;Proteobacteria;Gammaproteobacteria;Pasteurellales;Pasteurellaceae
RSV_family428	Bacteria;Proteobacteria;Gammaproteobacteria;Pseudomonadales;Moraxellaceae
RSV_family429	Bacteria;Proteobacteria;Gammaproteobacteria;Pseudomonadales;NA
RSV_family430	Bacteria;Proteobacteria;Gammaproteobacteria;Pseudomonadales;Pseudomonadaceae
RSV_family431	Bacteria;Proteobacteria;Gammaproteobacteria;Run-SP154;NA
RSV_family432	Bacteria;Proteobacteria;Gammaproteobacteria;Salinisphaerales;Salinisphaeraceae
RSV_family433	Bacteria;Proteobacteria;Gammaproteobacteria;Thiotrichales;CHAB-XI-27
RSV_family434	Bacteria;Proteobacteria;Gammaproteobacteria;Thiotrichales;EV818SWSAP88
RSV_family435	Bacteria;Proteobacteria;Gammaproteobacteria;Thiotrichales;NA
RSV_family436	Bacteria;Proteobacteria;Gammaproteobacteria;Thiotrichales;Thiotrichaceae
RSV_family437	Bacteria;Proteobacteria;Gammaproteobacteria;Vibrionales;Vibrionaceae
RSV_family438	Bacteria;Proteobacteria;Gammaproteobacteria;Xanthomonadales;NA
RSV_family439	Bacteria;Proteobacteria;Gammaproteobacteria;Xanthomonadales;Nevskiaceae
RSV_family440	Bacteria;Proteobacteria;Gammaproteobacteria;Xanthomonadales;Solimonadaceae
RSV_family441	Bacteria;Proteobacteria;Gammaproteobacteria;Xanthomonadales;Xanthomonadaceae
RSV_family442	Bacteria;Proteobacteria;Gammaproteobacteria;Xanthomonadales;Xanthomonadales_Incertae_Sedis
RSV_family443	Bacteria;Proteobacteria;JTB23;NA;NA
RSV_family444	Bacteria;Proteobacteria;NA;NA;NA
RSV_family445	Bacteria;Proteobacteria;SC3-20;NA;NA
RSV_family446	Bacteria;Proteobacteria;TA18;NA;NA
RSV_family447	Bacteria;RsaHF231;NA;NA;NA
RSV_family448	Bacteria;SHA-109;NA;NA;NA
RSV_family449	Bacteria;SM2F11;NA;NA;NA
RSV_family450	Bacteria;Saccharibacteria;NA;NA;NA
RSV_family451	Bacteria;Saccharibacteria;Unknown_Class;Unknown_Order;Unknown_Family
RSV_family452	Bacteria;Spirochaetae;Spirochaetes;Spirochaetales;Leptospiraceae
RSV_family453	Bacteria;Spirochaetae;Spirochaetes;Spirochaetales;PL-11B10
RSV_family454	Bacteria;Spirochaetae;Spirochaetes;Spirochaetales;Spirochaetaceae
RSV_family455	Bacteria;Synergistetes;Synergistia;Synergistales;Synergistaceae
RSV_family456	Bacteria;TM6;NA;NA;NA
RSV_family457	Bacteria;Tenericutes;Mollicutes;Acholeplasmatales;Acholeplasmataceae
RSV_family458	Bacteria;Tenericutes;Mollicutes;Anaeroplasmatales;Anaeroplasmataceae
RSV_family459	Bacteria;Tenericutes;Mollicutes;Entomoplasmatales;Entomoplasmataceae
RSV_family460	Bacteria;Tenericutes;Mollicutes;Entomoplasmatales;Spiroplasmataceae
RSV_family461	Bacteria;Tenericutes;Mollicutes;Mollicutes_Incertae_Sedis;Unknown_Family
RSV_family462	Bacteria;Tenericutes;Mollicutes;Mollicutes_RF9;NA
RSV_family463	Bacteria;Tenericutes;Mollicutes;Mycoplasmatales;Mycoplasmataceae
RSV_family464	Bacteria;Tenericutes;Mollicutes;NA;NA
RSV_family465	Bacteria;Tenericutes;Mollicutes;NB1-n;NA
RSV_family466	Bacteria;Thermotogae;Thermotogae;Thermotogales;Thermotogaceae
RSV_family467	Bacteria;Verrucomicrobia;NA;NA;NA
RSV_family468	Bacteria;Verrucomicrobia;OPB35_soil_group;NA;NA
RSV_family469	Bacteria;Verrucomicrobia;Opitutae;NA;NA
RSV_family470	Bacteria;Verrucomicrobia;Opitutae;Opitutae_vadinHA64;NA
RSV_family471	Bacteria;Verrucomicrobia;Opitutae;Opitutales;Opitutaceae
RSV_family472	Bacteria;Verrucomicrobia;Opitutae;Puniceicoccales;Puniceicoccaceae
RSV_family473	Bacteria;Verrucomicrobia;Spartobacteria;Chthoniobacterales;Chthoniobacteraceae
RSV_family474	Bacteria;Verrucomicrobia;Spartobacteria;Chthoniobacterales;DA101_soil_group
RSV_family475	Bacteria;Verrucomicrobia;Spartobacteria;Chthoniobacterales;FukuN18_freshwater_group
RSV_family476	Bacteria;Verrucomicrobia;Spartobacteria;Chthoniobacterales;LD29
RSV_family477	Bacteria;Verrucomicrobia;Spartobacteria;Chthoniobacterales;NA
RSV_family478	Bacteria;Verrucomicrobia;UA11;NA;NA
RSV_family479	Bacteria;Verrucomicrobia;Verrucomicrobia_Incertae_Sedis;Unknown_Order;Unknown_Family
RSV_family480	Bacteria;Verrucomicrobia;Verrucomicrobiae;Verrucomicrobiales;DEV007
RSV_family481	Bacteria;Verrucomicrobia;Verrucomicrobiae;Verrucomicrobiales;NA
RSV_family482	Bacteria;Verrucomicrobia;Verrucomicrobiae;Verrucomicrobiales;Verrucomicrobiaceae
RSV_family483	Bacteria;WCHB1-60;NA;NA;NA
RSV_order1	Bacteria;Acidobacteria;Acidobacteria;Acidobacteriales
RSV_order2	Bacteria;Acidobacteria;Acidobacteria;Subgroup_2
RSV_order3	Bacteria;Acidobacteria;Acidobacteria;Subgroup_3
RSV_order4	Bacteria;Acidobacteria;Acidobacteria;Subgroup_4
RSV_order5	Bacteria;Acidobacteria;Acidobacteria;Subgroup_5
RSV_order6	Bacteria;Acidobacteria;Acidobacteria;Subgroup_6
RSV_order7	Bacteria;Acidobacteria;Holophagae;Holophagales
RSV_order8	Bacteria;Acidobacteria;Holophagae;NA
RSV_order9	Bacteria;Acidobacteria;Holophagae;Subgroup_10
RSV_order10	Bacteria;Acidobacteria;Holophagae;Subgroup_7
RSV_order11	Bacteria;Acidobacteria;NA;NA
RSV_order12	Bacteria;Acidobacteria;Subgroup_22;NA
RSV_order13	Bacteria;Actinobacteria;Acidimicrobiia;Acidimicrobiales
RSV_order14	Bacteria;Actinobacteria;Actinobacteria;Actinomycetales
RSV_order15	Bacteria;Actinobacteria;Actinobacteria;Actinopolysporales
RSV_order16	Bacteria;Actinobacteria;Actinobacteria;Bifidobacteriales
RSV_order17	Bacteria;Actinobacteria;Actinobacteria;Corynebacteriales
RSV_order18	Bacteria;Actinobacteria;Actinobacteria;Frankiales
RSV_order19	Bacteria;Actinobacteria;Actinobacteria;Glycomycetales
RSV_order20	Bacteria;Actinobacteria;Actinobacteria;Kineosporiales
RSV_order21	Bacteria;Actinobacteria;Actinobacteria;Micrococcales
RSV_order22	Bacteria;Actinobacteria;Actinobacteria;Micromonosporales
RSV_order23	Bacteria;Actinobacteria;Actinobacteria;NA
RSV_order24	Bacteria;Actinobacteria;Actinobacteria;PeM15
RSV_order25	Bacteria;Actinobacteria;Actinobacteria;Propionibacteriales
RSV_order26	Bacteria;Actinobacteria;Actinobacteria;Pseudonocardiales
RSV_order27	Bacteria;Actinobacteria;Actinobacteria;RL185-aaj71c12
RSV_order28	Bacteria;Actinobacteria;Actinobacteria;Streptomycetales
RSV_order29	Bacteria;Actinobacteria;Actinobacteria;Streptosporangiales
RSV_order30	Bacteria;Actinobacteria;Coriobacteriia;Coriobacteriales
RSV_order31	Bacteria;Actinobacteria;MB-A2-108;NA
RSV_order32	Bacteria;Actinobacteria;NA;NA
RSV_order33	Bacteria;Actinobacteria;Nitriliruptoria;Euzebyales
RSV_order34	Bacteria;Actinobacteria;Nitriliruptoria;Nitriliruptorales
RSV_order35	Bacteria;Actinobacteria;Rubrobacteria;Rubrobacterales
RSV_order36	Bacteria;Actinobacteria;TakashiAC-B11;NA
RSV_order37	Bacteria;Actinobacteria;Thermoleophilia;Gaiellales
RSV_order38	Bacteria;Actinobacteria;Thermoleophilia;NA
RSV_order39	Bacteria;Actinobacteria;Thermoleophilia;Solirubrobacterales
RSV_order40	Bacteria;Armatimonadetes;Armatimonadia;Armatimonadales
RSV_order41	Bacteria;Armatimonadetes;NA;NA
RSV_order42	Bacteria;Atribacteria;Atribacteria_Incertae_Sedis;Unknown_Order
RSV_order43	Bacteria;Bacteroidetes;Bacteroidetes_VC2.1_Bac22;NA
RSV_order44	Bacteria;Bacteroidetes;Bacteroidetes_vadinHA17;NA
RSV_order45	Bacteria;Bacteroidetes;Bacteroidia;Bacteroidales
RSV_order46	Bacteria;Bacteroidetes;Bacteroidia;Bacteroidia_Incertae_Sedis
RSV_order47	Bacteria;Bacteroidetes;Bacteroidia;NA
RSV_order48	Bacteria;Bacteroidetes;Cytophagia;Cytophagales
RSV_order49	Bacteria;Bacteroidetes;Cytophagia;NA
RSV_order50	Bacteria;Bacteroidetes;Cytophagia;Order_II
RSV_order51	Bacteria;Bacteroidetes;Flavobacteriia;Flavobacteriales
RSV_order52	Bacteria;Bacteroidetes;NA;NA
RSV_order53	Bacteria;Bacteroidetes;SB-5;NA
RSV_order54	Bacteria;Bacteroidetes;Sphingobacteriia;Sphingobacteriales
RSV_order55	Bacteria;Bacteroidetes;WCHB1-32;NA
RSV_order56	Bacteria;CKC4;NA;NA
RSV_order57	Bacteria;Candidate_division_OP3;NA;NA
RSV_order58	Bacteria;Candidate_division_SR1;NA;NA
RSV_order59	Bacteria;Chlamydiae;Chlamydiae;Chlamydiales
RSV_order60	Bacteria;Chlorobi;Chlorobia;Chlorobiales
RSV_order61	Bacteria;Chlorobi;Ignavibacteria;Ignavibacteriales
RSV_order62	Bacteria;Chlorobi;NA;NA
RSV_order63	Bacteria;Chloroflexi;Anaerolineae;Anaerolineales
RSV_order64	Bacteria;Chloroflexi;Ardenticatenia;Ardenticatenales
RSV_order65	Bacteria;Chloroflexi;Ardenticatenia;NA
RSV_order66	Bacteria;Chloroflexi;Caldilineae;Caldilineales
RSV_order67	Bacteria;Chloroflexi;Chloroflexia;Chloroflexales
RSV_order68	Bacteria;Chloroflexi;Chloroflexia;Herpetosiphonales
RSV_order69	Bacteria;Chloroflexi;Chloroflexia;Kallotenuales
RSV_order70	Bacteria;Chloroflexi;Gitt-GS-136;NA
RSV_order71	Bacteria;Chloroflexi;JG30-KF-CM66;NA
RSV_order72	Bacteria;Chloroflexi;JG37-AG-4;NA
RSV_order73	Bacteria;Chloroflexi;KD4-96;NA
RSV_order74	Bacteria;Chloroflexi;Ktedonobacteria;Ktedonobacterales
RSV_order75	Bacteria;Chloroflexi;Ktedonobacteria;NA
RSV_order76	Bacteria;Chloroflexi;NA;NA
RSV_order77	Bacteria;Chloroflexi;P2-11E;NA
RSV_order78	Bacteria;Chloroflexi;S085;NA
RSV_order79	Bacteria;Chloroflexi;SAR202_clade;NA
RSV_order80	Bacteria;Chloroflexi;TK10;NA
RSV_order81	Bacteria;Chloroflexi;Thermomicrobia;AKYG1722
RSV_order82	Bacteria;Chloroflexi;Thermomicrobia;JG30-KF-CM45
RSV_order83	Bacteria;Chloroflexi;Thermomicrobia;NA
RSV_order84	Bacteria;Cloacimonetes;LNR_A2-18;NA
RSV_order85	Bacteria;Cyanobacteria;Chloroplast;NA
RSV_order86	Bacteria;Cyanobacteria;Cyanobacteria;NA
RSV_order87	Bacteria;Cyanobacteria;Cyanobacteria;SubsectionI
RSV_order88	Bacteria;Cyanobacteria;Cyanobacteria;SubsectionII
RSV_order89	Bacteria;Cyanobacteria;Cyanobacteria;SubsectionIII
RSV_order90	Bacteria;Cyanobacteria;ML635J-21;NA
RSV_order91	Bacteria;Cyanobacteria;Melainabacteria;Caenarcaniphilales
RSV_order92	Bacteria;Cyanobacteria;Melainabacteria;Gastranaerophilales
RSV_order93	Bacteria;Cyanobacteria;Melainabacteria;Obscuribacterales
RSV_order94	Bacteria;Cyanobacteria;Melainabacteria;Vampirovibrionales
RSV_order95	Bacteria;Cyanobacteria;NA;NA
RSV_order96	Bacteria;Deferribacteres;Deferribacteres;Deferribacterales
RSV_order97	Bacteria;Deinococcus-Thermus;Deinococci;Deinococcales
RSV_order98	Bacteria;Deinococcus-Thermus;Deinococci;Thermales
RSV_order99	Bacteria;Elusimicrobia;Elusimicrobia;Elusimicrobiales
RSV_order100	Bacteria;Elusimicrobia;Elusimicrobia;Lineage_IIb
RSV_order101	Bacteria;Elusimicrobia;Elusimicrobia;Lineage_IV
RSV_order102	Bacteria;Elusimicrobia;Elusimicrobia;Lineage_I_(Endomicrobia)
RSV_order103	Bacteria;Elusimicrobia;Elusimicrobia;NA
RSV_order104	Bacteria;Fibrobacteres;Fibrobacteria;Fibrobacterales
RSV_order105	Bacteria;Firmicutes;Bacilli;Bacillales
RSV_order106	Bacteria;Firmicutes;Bacilli;Lactobacillales
RSV_order107	Bacteria;Firmicutes;Bacilli;NA
RSV_order108	Bacteria;Firmicutes;Bacilli;RS-F29
RSV_order109	Bacteria;Firmicutes;Clostridia;Clostridiales
RSV_order110	Bacteria;Firmicutes;Clostridia;Halanaerobiales
RSV_order111	Bacteria;Firmicutes;Clostridia;NA
RSV_order112	Bacteria;Firmicutes;Clostridia;Thermoanaerobacterales
RSV_order113	Bacteria;Firmicutes;Erysipelotrichia;Erysipelotrichales
RSV_order114	Bacteria;Firmicutes;NA;NA
RSV_order115	Bacteria;Firmicutes;Negativicutes;Selenomonadales
RSV_order116	Bacteria;Fusobacteria;Fusobacteriia;Fusobacteriales
RSV_order117	Bacteria;Gemmatimonadetes;Gemmatimonadetes;AT425-EubC11_terrestrial_group
RSV_order118	Bacteria;Gemmatimonadetes;Gemmatimonadetes;BD2-11_terrestrial_group
RSV_order119	Bacteria;Gemmatimonadetes;Gemmatimonadetes;Gemmatimonadales
RSV_order120	Bacteria;Gemmatimonadetes;Gemmatimonadetes;NA
RSV_order121	Bacteria;Gemmatimonadetes;Gemmatimonadetes;S0134_terrestrial_group
RSV_order122	Bacteria;Gracilibacteria;NA;NA
RSV_order123	Bacteria;Hydrogenedentes;NA;NA
RSV_order124	Bacteria;Latescibacteria;NA;NA
RSV_order125	Bacteria;Lentisphaerae;Lentisphaerae_RFP12_gut_group;NA
RSV_order126	Bacteria;Lentisphaerae;Lentisphaeria;Victivallales
RSV_order127	Bacteria;Lentisphaerae;Oligosphaeria;Oligosphaerales
RSV_order128	Bacteria;Lentisphaerae;WCHB1-25;NA
RSV_order129	Bacteria;Microgenomates;NA;NA
RSV_order130	Bacteria;NA;NA;NA
RSV_order131	Bacteria;Nitrospirae;Nitrospira;Nitrospirales
RSV_order132	Bacteria;Omnitrophica;NPL-UPA2;NA
RSV_order133	Bacteria;PAUC34f;NA;NA
RSV_order134	Bacteria;Parcubacteria;NA;NA
RSV_order135	Bacteria;Planctomycetes;NA;NA
RSV_order136	Bacteria;Planctomycetes;OM190;NA
RSV_order137	Bacteria;Planctomycetes;Phycisphaerae;CPla-3_termite_group
RSV_order138	Bacteria;Planctomycetes;Phycisphaerae;Phycisphaerales
RSV_order139	Bacteria;Planctomycetes;Phycisphaerae;WD2101_soil_group
RSV_order140	Bacteria;Planctomycetes;Pla4_lineage;NA
RSV_order141	Bacteria;Planctomycetes;Planctomycetacia;Planctomycetales
RSV_order142	Bacteria;Planctomycetes;vadinHA49;NA
RSV_order143	Bacteria;Proteobacteria;ARKDMS-49;NA
RSV_order144	Bacteria;Proteobacteria;Alphaproteobacteria;Caulobacterales
RSV_order145	Bacteria;Proteobacteria;Alphaproteobacteria;DB1-14
RSV_order146	Bacteria;Proteobacteria;Alphaproteobacteria;NA
RSV_order147	Bacteria;Proteobacteria;Alphaproteobacteria;OCS116_clade
RSV_order148	Bacteria;Proteobacteria;Alphaproteobacteria;Rhizobiales
RSV_order149	Bacteria;Proteobacteria;Alphaproteobacteria;Rhodobacterales
RSV_order150	Bacteria;Proteobacteria;Alphaproteobacteria;Rhodospirillales
RSV_order151	Bacteria;Proteobacteria;Alphaproteobacteria;Rickettsiales
RSV_order152	Bacteria;Proteobacteria;Alphaproteobacteria;Sphingomonadales
RSV_order153	Bacteria;Proteobacteria;Betaproteobacteria;B1-7BS
RSV_order154	Bacteria;Proteobacteria;Betaproteobacteria;Burkholderiales
RSV_order155	Bacteria;Proteobacteria;Betaproteobacteria;DR-16
RSV_order156	Bacteria;Proteobacteria;Betaproteobacteria;Hydrogenophilales
RSV_order157	Bacteria;Proteobacteria;Betaproteobacteria;Methylophilales
RSV_order158	Bacteria;Proteobacteria;Betaproteobacteria;NA
RSV_order159	Bacteria;Proteobacteria;Betaproteobacteria;Neisseriales
RSV_order160	Bacteria;Proteobacteria;Betaproteobacteria;Nitrosomonadales
RSV_order161	Bacteria;Proteobacteria;Betaproteobacteria;Rhodocyclales
RSV_order162	Bacteria;Proteobacteria;Betaproteobacteria;SC-I-84
RSV_order163	Bacteria;Proteobacteria;Betaproteobacteria;TRA3-20
RSV_order164	Bacteria;Proteobacteria;Deltaproteobacteria;43F-1404R
RSV_order165	Bacteria;Proteobacteria;Deltaproteobacteria;Bdellovibrionales
RSV_order166	Bacteria;Proteobacteria;Deltaproteobacteria;Desulfobacterales
RSV_order167	Bacteria;Proteobacteria;Deltaproteobacteria;Desulfovibrionales
RSV_order168	Bacteria;Proteobacteria;Deltaproteobacteria;Desulfurellales
RSV_order169	Bacteria;Proteobacteria;Deltaproteobacteria;Desulfuromonadales
RSV_order170	Bacteria;Proteobacteria;Deltaproteobacteria;GR-WP33-30
RSV_order171	Bacteria;Proteobacteria;Deltaproteobacteria;Myxococcales
RSV_order172	Bacteria;Proteobacteria;Deltaproteobacteria;NA
RSV_order173	Bacteria;Proteobacteria;Deltaproteobacteria;Oligoflexales
RSV_order174	Bacteria;Proteobacteria;Deltaproteobacteria;SAR324_clade(Marine_group_B)
RSV_order175	Bacteria;Proteobacteria;Deltaproteobacteria;Syntrophobacterales
RSV_order176	Bacteria;Proteobacteria;Epsilonproteobacteria;Campylobacterales
RSV_order177	Bacteria;Proteobacteria;Epsilonproteobacteria;NA
RSV_order178	Bacteria;Proteobacteria;Gammaproteobacteria;34P16
RSV_order179	Bacteria;Proteobacteria;Gammaproteobacteria;Aeromonadales
RSV_order180	Bacteria;Proteobacteria;Gammaproteobacteria;Alteromonadales
RSV_order181	Bacteria;Proteobacteria;Gammaproteobacteria;Cardiobacteriales
RSV_order182	Bacteria;Proteobacteria;Gammaproteobacteria;Cellvibrionales
RSV_order183	Bacteria;Proteobacteria;Gammaproteobacteria;Chromatiales
RSV_order184	Bacteria;Proteobacteria;Gammaproteobacteria;E01-9C-26_marine_group
RSV_order185	Bacteria;Proteobacteria;Gammaproteobacteria;Enterobacteriales
RSV_order186	Bacteria;Proteobacteria;Gammaproteobacteria;KI89A_clade
RSV_order187	Bacteria;Proteobacteria;Gammaproteobacteria;Legionellales
RSV_order188	Bacteria;Proteobacteria;Gammaproteobacteria;Methylococcales
RSV_order189	Bacteria;Proteobacteria;Gammaproteobacteria;NA
RSV_order190	Bacteria;Proteobacteria;Gammaproteobacteria;NKB5
RSV_order191	Bacteria;Proteobacteria;Gammaproteobacteria;Oceanospirillales
RSV_order192	Bacteria;Proteobacteria;Gammaproteobacteria;Orbales
RSV_order193	Bacteria;Proteobacteria;Gammaproteobacteria;Pasteurellales
RSV_order194	Bacteria;Proteobacteria;Gammaproteobacteria;Pseudomonadales
RSV_order195	Bacteria;Proteobacteria;Gammaproteobacteria;Run-SP154
RSV_order196	Bacteria;Proteobacteria;Gammaproteobacteria;Salinisphaerales
RSV_order197	Bacteria;Proteobacteria;Gammaproteobacteria;Thiotrichales
RSV_order198	Bacteria;Proteobacteria;Gammaproteobacteria;Vibrionales
RSV_order199	Bacteria;Proteobacteria;Gammaproteobacteria;Xanthomonadales
RSV_order200	Bacteria;Proteobacteria;JTB23;NA
RSV_order201	Bacteria;Proteobacteria;NA;NA
RSV_order202	Bacteria;Proteobacteria;SC3-20;NA
RSV_order203	Bacteria;Proteobacteria;TA18;NA
RSV_order204	Bacteria;RsaHF231;NA;NA
RSV_order205	Bacteria;SHA-109;NA;NA
RSV_order206	Bacteria;SM2F11;NA;NA
RSV_order207	Bacteria;Saccharibacteria;NA;NA
RSV_order208	Bacteria;Saccharibacteria;Unknown_Class;Unknown_Order
RSV_order209	Bacteria;Spirochaetae;Spirochaetes;Spirochaetales
RSV_order210	Bacteria;Synergistetes;Synergistia;Synergistales
RSV_order211	Bacteria;TM6;NA;NA
RSV_order212	Bacteria;Tenericutes;Mollicutes;Acholeplasmatales
RSV_order213	Bacteria;Tenericutes;Mollicutes;Anaeroplasmatales
RSV_order214	Bacteria;Tenericutes;Mollicutes;Entomoplasmatales
RSV_order215	Bacteria;Tenericutes;Mollicutes;Mollicutes_Incertae_Sedis
RSV_order216	Bacteria;Tenericutes;Mollicutes;Mollicutes_RF9
RSV_order217	Bacteria;Tenericutes;Mollicutes;Mycoplasmatales
RSV_order218	Bacteria;Tenericutes;Mollicutes;NA
RSV_order219	Bacteria;Tenericutes;Mollicutes;NB1-n
RSV_order220	Bacteria;Thermotogae;Thermotogae;Thermotogales
RSV_order221	Bacteria;Verrucomicrobia;NA;NA
RSV_order222	Bacteria;Verrucomicrobia;OPB35_soil_group;NA
RSV_order223	Bacteria;Verrucomicrobia;Opitutae;NA
RSV_order224	Bacteria;Verrucomicrobia;Opitutae;Opitutae_vadinHA64
RSV_order225	Bacteria;Verrucomicrobia;Opitutae;Opitutales
RSV_order226	Bacteria;Verrucomicrobia;Opitutae;Puniceicoccales
RSV_order227	Bacteria;Verrucomicrobia;Spartobacteria;Chthoniobacterales
RSV_order228	Bacteria;Verrucomicrobia;UA11;NA
RSV_order229	Bacteria;Verrucomicrobia;Verrucomicrobia_Incertae_Sedis;Unknown_Order
RSV_order230	Bacteria;Verrucomicrobia;Verrucomicrobiae;Verrucomicrobiales
RSV_order231	Bacteria;WCHB1-60;NA;NA
RSV_genus1	Bacteria;Acidobacteria;Acidobacteria;Acidobacteriales;Acidobacteriaceae_(Subgroup_1);Bryocella
RSV_genus2	Bacteria;Acidobacteria;Acidobacteria;Acidobacteriales;Acidobacteriaceae_(Subgroup_1);Candidatus_Koribacter
RSV_genus3	Bacteria;Acidobacteria;Acidobacteria;Acidobacteriales;Acidobacteriaceae_(Subgroup_1);Edaphobacter
RSV_genus4	Bacteria;Acidobacteria;Acidobacteria;Acidobacteriales;Acidobacteriaceae_(Subgroup_1);NA
RSV_genus5	Bacteria;Acidobacteria;Acidobacteria;Subgroup_2;NA;NA
RSV_genus6	Bacteria;Acidobacteria;Acidobacteria;Subgroup_3;GOUTB8;NA
RSV_genus7	Bacteria;Acidobacteria;Acidobacteria;Subgroup_3;NA;NA
RSV_genus8	Bacteria;Acidobacteria;Acidobacteria;Subgroup_3;PAUC26f;NA
RSV_genus9	Bacteria;Acidobacteria;Acidobacteria;Subgroup_3;SJA-149;NA
RSV_genus10	Bacteria;Acidobacteria;Acidobacteria;Subgroup_3;Unknown_Family;Bryobacter
RSV_genus11	Bacteria;Acidobacteria;Acidobacteria;Subgroup_3;Unknown_Family;Candidatus_Solibacter
RSV_genus12	Bacteria;Acidobacteria;Acidobacteria;Subgroup_4;11-24;NA
RSV_genus13	Bacteria;Acidobacteria;Acidobacteria;Subgroup_4;DS-100;NA
RSV_genus14	Bacteria;Acidobacteria;Acidobacteria;Subgroup_4;NA;NA
RSV_genus15	Bacteria;Acidobacteria;Acidobacteria;Subgroup_4;RB41;NA
RSV_genus16	Bacteria;Acidobacteria;Acidobacteria;Subgroup_4;Unknown_Family;Blastocatella
RSV_genus17	Bacteria;Acidobacteria;Acidobacteria;Subgroup_5;NA;NA
RSV_genus18	Bacteria;Acidobacteria;Acidobacteria;Subgroup_6;NA;NA
RSV_genus19	Bacteria;Acidobacteria;Holophagae;Holophagales;Holophagaceae;Geothrix
RSV_genus20	Bacteria;Acidobacteria;Holophagae;NA;NA;NA
RSV_genus21	Bacteria;Acidobacteria;Holophagae;Subgroup_10;ABS-19;NA
RSV_genus22	Bacteria;Acidobacteria;Holophagae;Subgroup_10;NA;NA
RSV_genus23	Bacteria;Acidobacteria;Holophagae;Subgroup_10;Sva0725;NA
RSV_genus24	Bacteria;Acidobacteria;Holophagae;Subgroup_7;NA;NA
RSV_genus25	Bacteria;Acidobacteria;NA;NA;NA;NA
RSV_genus26	Bacteria;Acidobacteria;Subgroup_22;NA;NA;NA
RSV_genus27	Bacteria;Actinobacteria;Acidimicrobiia;Acidimicrobiales;Acidimicrobiaceae;CL500-29_marine_group
RSV_genus28	Bacteria;Actinobacteria;Acidimicrobiia;Acidimicrobiales;Acidimicrobiaceae;Illumatobacter
RSV_genus29	Bacteria;Actinobacteria;Acidimicrobiia;Acidimicrobiales;Acidimicrobiaceae;NA
RSV_genus30	Bacteria;Actinobacteria;Acidimicrobiia;Acidimicrobiales;Acidimicrobiales_Incertae_Sedis;Candidatus_Microthrix
RSV_genus31	Bacteria;Actinobacteria;Acidimicrobiia;Acidimicrobiales;Iamiaceae;Iamia
RSV_genus32	Bacteria;Actinobacteria;Acidimicrobiia;Acidimicrobiales;NA;NA
RSV_genus33	Bacteria;Actinobacteria;Acidimicrobiia;Acidimicrobiales;OM1_clade;NA
RSV_genus34	Bacteria;Actinobacteria;Acidimicrobiia;Acidimicrobiales;Sva0996_marine_group;NA
RSV_genus35	Bacteria;Actinobacteria;Actinobacteria;Actinomycetales;Actinomycetaceae;Actinomyces
RSV_genus36	Bacteria;Actinobacteria;Actinobacteria;Actinomycetales;Actinomycetaceae;Actinotignum
RSV_genus37	Bacteria;Actinobacteria;Actinobacteria;Actinomycetales;Actinomycetaceae;Arcanobacterium
RSV_genus38	Bacteria;Actinobacteria;Actinobacteria;Actinomycetales;Actinomycetaceae;Mobiluncus
RSV_genus39	Bacteria;Actinobacteria;Actinobacteria;Actinomycetales;Actinomycetaceae;NA
RSV_genus40	Bacteria;Actinobacteria;Actinobacteria;Actinomycetales;Actinomycetaceae;Trueperella
RSV_genus41	Bacteria;Actinobacteria;Actinobacteria;Actinomycetales;Actinomycetaceae;Varibaculum
RSV_genus42	Bacteria;Actinobacteria;Actinobacteria;Actinopolysporales;Actinopolysporaceae;Actinopolyspora
RSV_genus43	Bacteria;Actinobacteria;Actinobacteria;Bifidobacteriales;Bifidobacteriaceae;Aeriscardovia
RSV_genus44	Bacteria;Actinobacteria;Actinobacteria;Bifidobacteriales;Bifidobacteriaceae;Alloscardovia
RSV_genus45	Bacteria;Actinobacteria;Actinobacteria;Bifidobacteriales;Bifidobacteriaceae;Bifidobacterium
RSV_genus46	Bacteria;Actinobacteria;Actinobacteria;Bifidobacteriales;Bifidobacteriaceae;Gardnerella
RSV_genus47	Bacteria;Actinobacteria;Actinobacteria;Bifidobacteriales;Bifidobacteriaceae;Metascardovia
RSV_genus48	Bacteria;Actinobacteria;Actinobacteria;Bifidobacteriales;Bifidobacteriaceae;NA
RSV_genus49	Bacteria;Actinobacteria;Actinobacteria;Bifidobacteriales;Bifidobacteriaceae;Parascardovia
RSV_genus50	Bacteria;Actinobacteria;Actinobacteria;Bifidobacteriales;Bifidobacteriaceae;Pseudoscardovia
RSV_genus51	Bacteria;Actinobacteria;Actinobacteria;Bifidobacteriales;Bifidobacteriaceae;Scardovia
RSV_genus52	Bacteria;Actinobacteria;Actinobacteria;Corynebacteriales;Corynebacteriaceae;Corynebacterium
RSV_genus53	Bacteria;Actinobacteria;Actinobacteria;Corynebacteriales;Corynebacteriaceae;Corynebacterium_1
RSV_genus54	Bacteria;Actinobacteria;Actinobacteria;Corynebacteriales;Corynebacteriaceae;NA
RSV_genus55	Bacteria;Actinobacteria;Actinobacteria;Corynebacteriales;Corynebacteriaceae;Turicella
RSV_genus56	Bacteria;Actinobacteria;Actinobacteria;Corynebacteriales;Dietziaceae;Dietzia
RSV_genus57	Bacteria;Actinobacteria;Actinobacteria;Corynebacteriales;Mycobacteriaceae;Mycobacterium
RSV_genus58	Bacteria;Actinobacteria;Actinobacteria;Corynebacteriales;NA;NA
RSV_genus59	Bacteria;Actinobacteria;Actinobacteria;Corynebacteriales;Nocardiaceae;Gordonia
RSV_genus60	Bacteria;Actinobacteria;Actinobacteria;Corynebacteriales;Nocardiaceae;NA
RSV_genus61	Bacteria;Actinobacteria;Actinobacteria;Corynebacteriales;Nocardiaceae;Nocardia
RSV_genus62	Bacteria;Actinobacteria;Actinobacteria;Corynebacteriales;Nocardiaceae;Rhodococcus
RSV_genus63	Bacteria;Actinobacteria;Actinobacteria;Corynebacteriales;Nocardiaceae;Williamsia
RSV_genus64	Bacteria;Actinobacteria;Actinobacteria;Corynebacteriales;Tsukamurellaceae;Tsukamurella
RSV_genus65	Bacteria;Actinobacteria;Actinobacteria;Frankiales;Acidothermaceae;Acidothermus
RSV_genus66	Bacteria;Actinobacteria;Actinobacteria;Frankiales;Cryptosporangiaceae;Cryptosporangium
RSV_genus67	Bacteria;Actinobacteria;Actinobacteria;Frankiales;Cryptosporangiaceae;Fodinicola
RSV_genus68	Bacteria;Actinobacteria;Actinobacteria;Frankiales;Frankiaceae;Frankia
RSV_genus69	Bacteria;Actinobacteria;Actinobacteria;Frankiales;Frankiaceae;Jatrophihabitans
RSV_genus70	Bacteria;Actinobacteria;Actinobacteria;Frankiales;Geodermatophilaceae;Blastococcus
RSV_genus71	Bacteria;Actinobacteria;Actinobacteria;Frankiales;Geodermatophilaceae;Geodermatophilus
RSV_genus72	Bacteria;Actinobacteria;Actinobacteria;Frankiales;Geodermatophilaceae;Modestobacter
RSV_genus73	Bacteria;Actinobacteria;Actinobacteria;Frankiales;Geodermatophilaceae;NA
RSV_genus74	Bacteria;Actinobacteria;Actinobacteria;Frankiales;NA;NA
RSV_genus75	Bacteria;Actinobacteria;Actinobacteria;Frankiales;Nakamurellaceae;Nakamurella
RSV_genus76	Bacteria;Actinobacteria;Actinobacteria;Frankiales;Sporichthyaceae;Candidatus_Planktophila
RSV_genus77	Bacteria;Actinobacteria;Actinobacteria;Frankiales;Sporichthyaceae;NA
RSV_genus78	Bacteria;Actinobacteria;Actinobacteria;Frankiales;Sporichthyaceae;Sporichthya
RSV_genus79	Bacteria;Actinobacteria;Actinobacteria;Frankiales;Sporichthyaceae;hgcI_clade
RSV_genus80	Bacteria;Actinobacteria;Actinobacteria;Glycomycetales;Glycomycetaceae;NA
RSV_genus81	Bacteria;Actinobacteria;Actinobacteria;Kineosporiales;Kineosporiaceae;Angustibacter
RSV_genus82	Bacteria;Actinobacteria;Actinobacteria;Kineosporiales;Kineosporiaceae;Kineococcus
RSV_genus83	Bacteria;Actinobacteria;Actinobacteria;Kineosporiales;Kineosporiaceae;Kineosporia
RSV_genus84	Bacteria;Actinobacteria;Actinobacteria;Kineosporiales;Kineosporiaceae;NA
RSV_genus85	Bacteria;Actinobacteria;Actinobacteria;Kineosporiales;Kineosporiaceae;Quadrisphaera
RSV_genus86	Bacteria;Actinobacteria;Actinobacteria;Micrococcales;Beutenbergiaceae;NA
RSV_genus87	Bacteria;Actinobacteria;Actinobacteria;Micrococcales;Bogoriellaceae;Georgenia
RSV_genus88	Bacteria;Actinobacteria;Actinobacteria;Micrococcales;Brevibacteriaceae;Brevibacterium
RSV_genus89	Bacteria;Actinobacteria;Actinobacteria;Micrococcales;Cellulomonadaceae;Cellulomonas
RSV_genus90	Bacteria;Actinobacteria;Actinobacteria;Micrococcales;Cellulomonadaceae;NA
RSV_genus91	Bacteria;Actinobacteria;Actinobacteria;Micrococcales;Cellulomonadaceae;Tropheryma
RSV_genus92	Bacteria;Actinobacteria;Actinobacteria;Micrococcales;Demequinaceae;Demequina
RSV_genus93	Bacteria;Actinobacteria;Actinobacteria;Micrococcales;Demequinaceae;NA
RSV_genus94	Bacteria;Actinobacteria;Actinobacteria;Micrococcales;Dermabacteraceae;Brachybacterium
RSV_genus95	Bacteria;Actinobacteria;Actinobacteria;Micrococcales;Dermabacteraceae;Dermabacter
RSV_genus96	Bacteria;Actinobacteria;Actinobacteria;Micrococcales;Dermacoccaceae;Dermacoccus
RSV_genus97	Bacteria;Actinobacteria;Actinobacteria;Micrococcales;Dermacoccaceae;Kytococcus
RSV_genus98	Bacteria;Actinobacteria;Actinobacteria;Micrococcales;Dermatophilaceae;Mobilicoccus
RSV_genus99	Bacteria;Actinobacteria;Actinobacteria;Micrococcales;Intrasporangiaceae;Aquipuribacter
RSV_genus100	Bacteria;Actinobacteria;Actinobacteria;Micrococcales;Intrasporangiaceae;Arsenicicoccus
RSV_genus101	Bacteria;Actinobacteria;Actinobacteria;Micrococcales;Intrasporangiaceae;Janibacter
RSV_genus102	Bacteria;Actinobacteria;Actinobacteria;Micrococcales;Intrasporangiaceae;Knoellia
RSV_genus103	Bacteria;Actinobacteria;Actinobacteria;Micrococcales;Intrasporangiaceae;NA
RSV_genus104	Bacteria;Actinobacteria;Actinobacteria;Micrococcales;Intrasporangiaceae;Ornithinibacter
RSV_genus105	Bacteria;Actinobacteria;Actinobacteria;Micrococcales;Intrasporangiaceae;Ornithinimicrobium
RSV_genus106	Bacteria;Actinobacteria;Actinobacteria;Micrococcales;Intrasporangiaceae;Phycicoccus
RSV_genus107	Bacteria;Actinobacteria;Actinobacteria;Micrococcales;Intrasporangiaceae;Serinicoccus
RSV_genus108	Bacteria;Actinobacteria;Actinobacteria;Micrococcales;Intrasporangiaceae;Terrabacter
RSV_genus109	Bacteria;Actinobacteria;Actinobacteria;Micrococcales;Intrasporangiaceae;Tetrasphaera
RSV_genus110	Bacteria;Actinobacteria;Actinobacteria;Micrococcales;Microbacteriaceae;Agromyces
RSV_genus111	Bacteria;Actinobacteria;Actinobacteria;Micrococcales;Microbacteriaceae;Candidatus_Limnoluna
RSV_genus112	Bacteria;Actinobacteria;Actinobacteria;Micrococcales;Microbacteriaceae;Candidatus_Rhodoluna
RSV_genus113	Bacteria;Actinobacteria;Actinobacteria;Micrococcales;Microbacteriaceae;Clavibacter
RSV_genus114	Bacteria;Actinobacteria;Actinobacteria;Micrococcales;Microbacteriaceae;Cryobacterium
RSV_genus115	Bacteria;Actinobacteria;Actinobacteria;Micrococcales;Microbacteriaceae;Curtobacterium
RSV_genus116	Bacteria;Actinobacteria;Actinobacteria;Micrococcales;Microbacteriaceae;Frondihabitans
RSV_genus117	Bacteria;Actinobacteria;Actinobacteria;Micrococcales;Microbacteriaceae;Gryllotalpicola
RSV_genus118	Bacteria;Actinobacteria;Actinobacteria;Micrococcales;Microbacteriaceae;Herbiconiux
RSV_genus119	Bacteria;Actinobacteria;Actinobacteria;Micrococcales;Microbacteriaceae;Leifsonia
RSV_genus120	Bacteria;Actinobacteria;Actinobacteria;Micrococcales;Microbacteriaceae;Leucobacter
RSV_genus121	Bacteria;Actinobacteria;Actinobacteria;Micrococcales;Microbacteriaceae;Lysinimonas
RSV_genus122	Bacteria;Actinobacteria;Actinobacteria;Micrococcales;Microbacteriaceae;Marisediminicola
RSV_genus123	Bacteria;Actinobacteria;Actinobacteria;Micrococcales;Microbacteriaceae;Microbacterium
RSV_genus124	Bacteria;Actinobacteria;Actinobacteria;Micrococcales;Microbacteriaceae;Microcella
RSV_genus125	Bacteria;Actinobacteria;Actinobacteria;Micrococcales;Microbacteriaceae;NA
RSV_genus126	Bacteria;Actinobacteria;Actinobacteria;Micrococcales;Microbacteriaceae;Pseudoclavibacter
RSV_genus127	Bacteria;Actinobacteria;Actinobacteria;Micrococcales;Microbacteriaceae;Schumannella
RSV_genus128	Bacteria;Actinobacteria;Actinobacteria;Micrococcales;Micrococcaceae;Arthrobacter
RSV_genus129	Bacteria;Actinobacteria;Actinobacteria;Micrococcales;Micrococcaceae;Auritidibacter
RSV_genus130	Bacteria;Actinobacteria;Actinobacteria;Micrococcales;Micrococcaceae;Citricoccus
RSV_genus131	Bacteria;Actinobacteria;Actinobacteria;Micrococcales;Micrococcaceae;Kocuria
RSV_genus132	Bacteria;Actinobacteria;Actinobacteria;Micrococcales;Micrococcaceae;Micrococcus
RSV_genus133	Bacteria;Actinobacteria;Actinobacteria;Micrococcales;Micrococcaceae;NA
RSV_genus134	Bacteria;Actinobacteria;Actinobacteria;Micrococcales;Micrococcaceae;Nesterenkonia
RSV_genus135	Bacteria;Actinobacteria;Actinobacteria;Micrococcales;Micrococcaceae;Rothia
RSV_genus136	Bacteria;Actinobacteria;Actinobacteria;Micrococcales;Micrococcaceae;Sinomonas
RSV_genus137	Bacteria;Actinobacteria;Actinobacteria;Micrococcales;Micrococcaceae;Zhihengliuella
RSV_genus138	Bacteria;Actinobacteria;Actinobacteria;Micrococcales;NA;NA
RSV_genus139	Bacteria;Actinobacteria;Actinobacteria;Micrococcales;Promicromonosporaceae;Cellulosimicrobium
RSV_genus140	Bacteria;Actinobacteria;Actinobacteria;Micrococcales;Promicromonosporaceae;Isoptericola
RSV_genus141	Bacteria;Actinobacteria;Actinobacteria;Micrococcales;Promicromonosporaceae;NA
RSV_genus142	Bacteria;Actinobacteria;Actinobacteria;Micrococcales;Promicromonosporaceae;Promicromonospora
RSV_genus143	Bacteria;Actinobacteria;Actinobacteria;Micrococcales;Rarobacteraceae;Rarobacter
RSV_genus144	Bacteria;Actinobacteria;Actinobacteria;Micrococcales;Sanguibacteraceae;Sanguibacter
RSV_genus145	Bacteria;Actinobacteria;Actinobacteria;Micromonosporales;Micromonosporaceae;Actinoplanes
RSV_genus146	Bacteria;Actinobacteria;Actinobacteria;Micromonosporales;Micromonosporaceae;Asanoa
RSV_genus147	Bacteria;Actinobacteria;Actinobacteria;Micromonosporales;Micromonosporaceae;Catellatospora
RSV_genus148	Bacteria;Actinobacteria;Actinobacteria;Micromonosporales;Micromonosporaceae;Catenuloplanes
RSV_genus149	Bacteria;Actinobacteria;Actinobacteria;Micromonosporales;Micromonosporaceae;Dactylosporangium
RSV_genus150	Bacteria;Actinobacteria;Actinobacteria;Micromonosporales;Micromonosporaceae;Longispora
RSV_genus151	Bacteria;Actinobacteria;Actinobacteria;Micromonosporales;Micromonosporaceae;Micromonospora
RSV_genus152	Bacteria;Actinobacteria;Actinobacteria;Micromonosporales;Micromonosporaceae;NA
RSV_genus153	Bacteria;Actinobacteria;Actinobacteria;Micromonosporales;Micromonosporaceae;Plantactinospora
RSV_genus154	Bacteria;Actinobacteria;Actinobacteria;Micromonosporales;Micromonosporaceae;Stackebrandtia
RSV_genus155	Bacteria;Actinobacteria;Actinobacteria;Micromonosporales;Micromonosporaceae;Verrucosispora
RSV_genus156	Bacteria;Actinobacteria;Actinobacteria;Micromonosporales;Micromonosporaceae;Virgisporangium
RSV_genus157	Bacteria;Actinobacteria;Actinobacteria;NA;NA;NA
RSV_genus158	Bacteria;Actinobacteria;Actinobacteria;PeM15;NA;NA
RSV_genus159	Bacteria;Actinobacteria;Actinobacteria;Propionibacteriales;NA;NA
RSV_genus160	Bacteria;Actinobacteria;Actinobacteria;Propionibacteriales;Nocardioidaceae;Aeromicrobium
RSV_genus161	Bacteria;Actinobacteria;Actinobacteria;Propionibacteriales;Nocardioidaceae;Kribbella
RSV_genus162	Bacteria;Actinobacteria;Actinobacteria;Propionibacteriales;Nocardioidaceae;Marmoricola
RSV_genus163	Bacteria;Actinobacteria;Actinobacteria;Propionibacteriales;Nocardioidaceae;Mumia
RSV_genus164	Bacteria;Actinobacteria;Actinobacteria;Propionibacteriales;Nocardioidaceae;NA
RSV_genus165	Bacteria;Actinobacteria;Actinobacteria;Propionibacteriales;Nocardioidaceae;Nocardioides
RSV_genus166	Bacteria;Actinobacteria;Actinobacteria;Propionibacteriales;Propionibacteriaceae;Aestuariimicrobium
RSV_genus167	Bacteria;Actinobacteria;Actinobacteria;Propionibacteriales;Propionibacteriaceae;Microlunatus
RSV_genus168	Bacteria;Actinobacteria;Actinobacteria;Propionibacteriales;Propionibacteriaceae;Micropruina
RSV_genus169	Bacteria;Actinobacteria;Actinobacteria;Propionibacteriales;Propionibacteriaceae;NA
RSV_genus170	Bacteria;Actinobacteria;Actinobacteria;Propionibacteriales;Propionibacteriaceae;Propionibacterium
RSV_genus171	Bacteria;Actinobacteria;Actinobacteria;Propionibacteriales;Propionibacteriaceae;Propioniciclava
RSV_genus172	Bacteria;Actinobacteria;Actinobacteria;Propionibacteriales;Propionibacteriaceae;Tessaracoccus
RSV_genus173	Bacteria;Actinobacteria;Actinobacteria;Pseudonocardiales;Pseudonocardiaceae;Actinomycetospora
RSV_genus174	Bacteria;Actinobacteria;Actinobacteria;Pseudonocardiales;Pseudonocardiaceae;Actinophytocola
RSV_genus175	Bacteria;Actinobacteria;Actinobacteria;Pseudonocardiales;Pseudonocardiaceae;Crossiella
RSV_genus176	Bacteria;Actinobacteria;Actinobacteria;Pseudonocardiales;Pseudonocardiaceae;Lentzea
RSV_genus177	Bacteria;Actinobacteria;Actinobacteria;Pseudonocardiales;Pseudonocardiaceae;NA
RSV_genus178	Bacteria;Actinobacteria;Actinobacteria;Pseudonocardiales;Pseudonocardiaceae;Prauserella
RSV_genus179	Bacteria;Actinobacteria;Actinobacteria;Pseudonocardiales;Pseudonocardiaceae;Pseudonocardia
RSV_genus180	Bacteria;Actinobacteria;Actinobacteria;Pseudonocardiales;Pseudonocardiaceae;Saccharopolyspora
RSV_genus181	Bacteria;Actinobacteria;Actinobacteria;Pseudonocardiales;Pseudonocardiaceae;Sciscionella
RSV_genus182	Bacteria;Actinobacteria;Actinobacteria;RL185-aaj71c12;NA;NA
RSV_genus183	Bacteria;Actinobacteria;Actinobacteria;Streptomycetales;Streptomycetaceae;Kitasatospora
RSV_genus184	Bacteria;Actinobacteria;Actinobacteria;Streptomycetales;Streptomycetaceae;NA
RSV_genus185	Bacteria;Actinobacteria;Actinobacteria;Streptomycetales;Streptomycetaceae;Streptacidiphilus
RSV_genus186	Bacteria;Actinobacteria;Actinobacteria;Streptomycetales;Streptomycetaceae;Streptomyces
RSV_genus187	Bacteria;Actinobacteria;Actinobacteria;Streptosporangiales;NA;NA
RSV_genus188	Bacteria;Actinobacteria;Actinobacteria;Streptosporangiales;Nocardiopsaceae;Nocardiopsis
RSV_genus189	Bacteria;Actinobacteria;Actinobacteria;Streptosporangiales;Streptosporangiaceae;NA
RSV_genus190	Bacteria;Actinobacteria;Actinobacteria;Streptosporangiales;Thermomonosporaceae;Actinoallomurus
RSV_genus191	Bacteria;Actinobacteria;Actinobacteria;Streptosporangiales;Thermomonosporaceae;Actinomadura
RSV_genus192	Bacteria;Actinobacteria;Coriobacteriia;Coriobacteriales;Coriobacteriaceae;Adlercreutzia
RSV_genus193	Bacteria;Actinobacteria;Coriobacteriia;Coriobacteriales;Coriobacteriaceae;Atopobium
RSV_genus194	Bacteria;Actinobacteria;Coriobacteriia;Coriobacteriales;Coriobacteriaceae;Collinsella
RSV_genus195	Bacteria;Actinobacteria;Coriobacteriia;Coriobacteriales;Coriobacteriaceae;Coriobacteriaceae_UCG-003
RSV_genus196	Bacteria;Actinobacteria;Coriobacteriia;Coriobacteriales;Coriobacteriaceae;Cryptobacterium
RSV_genus197	Bacteria;Actinobacteria;Coriobacteriia;Coriobacteriales;Coriobacteriaceae;Eggerthella
RSV_genus198	Bacteria;Actinobacteria;Coriobacteriia;Coriobacteriales;Coriobacteriaceae;Enterorhabdus
RSV_genus199	Bacteria;Actinobacteria;Coriobacteriia;Coriobacteriales;Coriobacteriaceae;Gordonibacter
RSV_genus200	Bacteria;Actinobacteria;Coriobacteriia;Coriobacteriales;Coriobacteriaceae;NA
RSV_genus201	Bacteria;Actinobacteria;Coriobacteriia;Coriobacteriales;Coriobacteriaceae;Olsenella
RSV_genus202	Bacteria;Actinobacteria;Coriobacteriia;Coriobacteriales;Coriobacteriaceae;Parvibacter
RSV_genus203	Bacteria;Actinobacteria;Coriobacteriia;Coriobacteriales;Coriobacteriaceae;Senegalimassilia
RSV_genus204	Bacteria;Actinobacteria;Coriobacteriia;Coriobacteriales;Coriobacteriaceae;Slackia
RSV_genus205	Bacteria;Actinobacteria;MB-A2-108;NA;NA;NA
RSV_genus206	Bacteria;Actinobacteria;NA;NA;NA;NA
RSV_genus207	Bacteria;Actinobacteria;Nitriliruptoria;Euzebyales;Euzebyaceae;Euzebya
RSV_genus208	Bacteria;Actinobacteria;Nitriliruptoria;Nitriliruptorales;Nitriliruptoraceae;Nitriliruptor
RSV_genus209	Bacteria;Actinobacteria;Rubrobacteria;Rubrobacterales;Rubrobacteriaceae;Rubrobacter
RSV_genus210	Bacteria;Actinobacteria;TakashiAC-B11;NA;NA;NA
RSV_genus211	Bacteria;Actinobacteria;Thermoleophilia;Gaiellales;Gaiellaceae;Gaiella
RSV_genus212	Bacteria;Actinobacteria;Thermoleophilia;Gaiellales;NA;NA
RSV_genus213	Bacteria;Actinobacteria;Thermoleophilia;NA;NA;NA
RSV_genus214	Bacteria;Actinobacteria;Thermoleophilia;Solirubrobacterales;0319-6M6;NA
RSV_genus215	Bacteria;Actinobacteria;Thermoleophilia;Solirubrobacterales;288-2;NA
RSV_genus216	Bacteria;Actinobacteria;Thermoleophilia;Solirubrobacterales;480-2;NA
RSV_genus217	Bacteria;Actinobacteria;Thermoleophilia;Solirubrobacterales;Conexibacteraceae;Conexibacter
RSV_genus218	Bacteria;Actinobacteria;Thermoleophilia;Solirubrobacterales;Elev-16S-1332;NA
RSV_genus219	Bacteria;Actinobacteria;Thermoleophilia;Solirubrobacterales;FFCH13075;NA
RSV_genus220	Bacteria;Actinobacteria;Thermoleophilia;Solirubrobacterales;NA;NA
RSV_genus221	Bacteria;Actinobacteria;Thermoleophilia;Solirubrobacterales;Patulibacteraceae;Patulibacter
RSV_genus222	Bacteria;Actinobacteria;Thermoleophilia;Solirubrobacterales;S1-80;NA
RSV_genus223	Bacteria;Actinobacteria;Thermoleophilia;Solirubrobacterales;Solirubrobacteraceae;Solirubrobacter
RSV_genus224	Bacteria;Actinobacteria;Thermoleophilia;Solirubrobacterales;TM146;NA
RSV_genus225	Bacteria;Actinobacteria;Thermoleophilia;Solirubrobacterales;YNPFFP1;NA
RSV_genus226	Bacteria;Armatimonadetes;Armatimonadia;Armatimonadales;Armatimonadaceae;Armatimonas
RSV_genus227	Bacteria;Armatimonadetes;NA;NA;NA;NA
RSV_genus228	Bacteria;Atribacteria;Atribacteria_Incertae_Sedis;Unknown_Order;Unknown_Family;Candidatus_Caldatribacterium
RSV_genus229	Bacteria;Bacteroidetes;Bacteroidetes_VC2.1_Bac22;NA;NA;NA
RSV_genus230	Bacteria;Bacteroidetes;Bacteroidetes_vadinHA17;NA;NA;NA
RSV_genus231	Bacteria;Bacteroidetes;Bacteroidia;Bacteroidales;Bacteroidaceae;Bacteroides
RSV_genus232	Bacteria;Bacteroidetes;Bacteroidia;Bacteroidales;Bacteroidales_BS11_gut_group;NA
RSV_genus233	Bacteria;Bacteroidetes;Bacteroidia;Bacteroidales;Bacteroidales_Incertae_Sedis;Phocaeicola
RSV_genus234	Bacteria;Bacteroidetes;Bacteroidia;Bacteroidales;Bacteroidales_RF16_group;NA
RSV_genus235	Bacteria;Bacteroidetes;Bacteroidia;Bacteroidales;Bacteroidales_S24-7_group;NA
RSV_genus236	Bacteria;Bacteroidetes;Bacteroidia;Bacteroidales;Bacteroidales_UCG-001;NA
RSV_genus237	Bacteria;Bacteroidetes;Bacteroidia;Bacteroidales;FTLpost3;NA
RSV_genus238	Bacteria;Bacteroidetes;Bacteroidia;Bacteroidales;M2PB4-65_termite_group;NA
RSV_genus239	Bacteria;Bacteroidetes;Bacteroidia;Bacteroidales;Marinilabiaceae;NA
RSV_genus240	Bacteria;Bacteroidetes;Bacteroidia;Bacteroidales;NA;NA
RSV_genus241	Bacteria;Bacteroidetes;Bacteroidia;Bacteroidales;PL-11B8_wastewater-sludge_group;NA
RSV_genus242	Bacteria;Bacteroidetes;Bacteroidia;Bacteroidales;Porphyromonadaceae;Barnesiella
RSV_genus243	Bacteria;Bacteroidetes;Bacteroidia;Bacteroidales;Porphyromonadaceae;Butyricimonas
RSV_genus244	Bacteria;Bacteroidetes;Bacteroidia;Bacteroidales;Porphyromonadaceae;Coprobacter
RSV_genus245	Bacteria;Bacteroidetes;Bacteroidia;Bacteroidales;Porphyromonadaceae;Dysgonomonas
RSV_genus246	Bacteria;Bacteroidetes;Bacteroidia;Bacteroidales;Porphyromonadaceae;Macellibacteroides
RSV_genus247	Bacteria;Bacteroidetes;Bacteroidia;Bacteroidales;Porphyromonadaceae;Microbacter
RSV_genus248	Bacteria;Bacteroidetes;Bacteroidia;Bacteroidales;Porphyromonadaceae;NA
RSV_genus249	Bacteria;Bacteroidetes;Bacteroidia;Bacteroidales;Porphyromonadaceae;Odoribacter
RSV_genus250	Bacteria;Bacteroidetes;Bacteroidia;Bacteroidales;Porphyromonadaceae;Paludibacter
RSV_genus251	Bacteria;Bacteroidetes;Bacteroidia;Bacteroidales;Porphyromonadaceae;Parabacteroides
RSV_genus252	Bacteria;Bacteroidetes;Bacteroidia;Bacteroidales;Porphyromonadaceae;Petrimonas
RSV_genus253	Bacteria;Bacteroidetes;Bacteroidia;Bacteroidales;Porphyromonadaceae;Porphyromonas
RSV_genus254	Bacteria;Bacteroidetes;Bacteroidia;Bacteroidales;Porphyromonadaceae;Proteiniphilum
RSV_genus255	Bacteria;Bacteroidetes;Bacteroidia;Bacteroidales;Porphyromonadaceae;Tannerella
RSV_genus256	Bacteria;Bacteroidetes;Bacteroidia;Bacteroidales;Prevotellaceae;Alloprevotella
RSV_genus257	Bacteria;Bacteroidetes;Bacteroidia;Bacteroidales;Prevotellaceae;NA
RSV_genus258	Bacteria;Bacteroidetes;Bacteroidia;Bacteroidales;Prevotellaceae;Paraprevotella
RSV_genus259	Bacteria;Bacteroidetes;Bacteroidia;Bacteroidales;Prevotellaceae;Prevotella
RSV_genus260	Bacteria;Bacteroidetes;Bacteroidia;Bacteroidales;Prevotellaceae;Prevotella_1
RSV_genus261	Bacteria;Bacteroidetes;Bacteroidia;Bacteroidales;Prevotellaceae;Prevotella_2
RSV_genus262	Bacteria;Bacteroidetes;Bacteroidia;Bacteroidales;Prevotellaceae;Prevotella_6
RSV_genus263	Bacteria;Bacteroidetes;Bacteroidia;Bacteroidales;Prevotellaceae;Prevotella_7
RSV_genus264	Bacteria;Bacteroidetes;Bacteroidia;Bacteroidales;Prevotellaceae;Prevotella_9
RSV_genus265	Bacteria;Bacteroidetes;Bacteroidia;Bacteroidales;Prevotellaceae;Prevotellaceae_Ga6A1_group
RSV_genus266	Bacteria;Bacteroidetes;Bacteroidia;Bacteroidales;Prevotellaceae;Prevotellaceae_NK3B31_group
RSV_genus267	Bacteria;Bacteroidetes;Bacteroidia;Bacteroidales;Prevotellaceae;Prevotellaceae_UCG-001
RSV_genus268	Bacteria;Bacteroidetes;Bacteroidia;Bacteroidales;Prevotellaceae;Prevotellaceae_UCG-003
RSV_genus269	Bacteria;Bacteroidetes;Bacteroidia;Bacteroidales;Prevotellaceae;Prevotellaceae_UCG-004
RSV_genus270	Bacteria;Bacteroidetes;Bacteroidia;Bacteroidales;Prevotellaceae;Prevotellaceae_YAB2003_group
RSV_genus271	Bacteria;Bacteroidetes;Bacteroidia;Bacteroidales;Rikenellaceae;Alistipes
RSV_genus272	Bacteria;Bacteroidetes;Bacteroidia;Bacteroidales;Rikenellaceae;Blvii28_wastewater-sludge_group
RSV_genus273	Bacteria;Bacteroidetes;Bacteroidia;Bacteroidales;Rikenellaceae;NA
RSV_genus274	Bacteria;Bacteroidetes;Bacteroidia;Bacteroidales;Rikenellaceae;Rikenellaceae_RC9_gut_group
RSV_genus275	Bacteria;Bacteroidetes;Bacteroidia;Bacteroidales;Rikenellaceae;dgA-11_gut_group
RSV_genus276	Bacteria;Bacteroidetes;Bacteroidia;Bacteroidales;Rikenellaceae;vadinBC27_wastewater-sludge_group
RSV_genus277	Bacteria;Bacteroidetes;Bacteroidia;Bacteroidales;p-2534-18B5_gut_group;NA
RSV_genus278	Bacteria;Bacteroidetes;Bacteroidia;Bacteroidales;ratAN060301C;NA
RSV_genus279	Bacteria;Bacteroidetes;Bacteroidia;Bacteroidia_Incertae_Sedis;Draconibacteriaceae;NA
RSV_genus280	Bacteria;Bacteroidetes;Bacteroidia;NA;NA;NA
RSV_genus281	Bacteria;Bacteroidetes;Cytophagia;Cytophagales;Cyclobacteriaceae;Algoriphagus
RSV_genus282	Bacteria;Bacteroidetes;Cytophagia;Cytophagales;Cyclobacteriaceae;NA
RSV_genus283	Bacteria;Bacteroidetes;Cytophagia;Cytophagales;Cytophagaceae;Adhaeribacter
RSV_genus284	Bacteria;Bacteroidetes;Cytophagia;Cytophagales;Cytophagaceae;Arcicella
RSV_genus285	Bacteria;Bacteroidetes;Cytophagia;Cytophagales;Cytophagaceae;Chryseolinea
RSV_genus286	Bacteria;Bacteroidetes;Cytophagia;Cytophagales;Cytophagaceae;Cytophaga
RSV_genus287	Bacteria;Bacteroidetes;Cytophagia;Cytophagales;Cytophagaceae;Dyadobacter
RSV_genus288	Bacteria;Bacteroidetes;Cytophagia;Cytophagales;Cytophagaceae;Emticicia
RSV_genus289	Bacteria;Bacteroidetes;Cytophagia;Cytophagales;Cytophagaceae;Fibrisoma
RSV_genus290	Bacteria;Bacteroidetes;Cytophagia;Cytophagales;Cytophagaceae;Flectobacillus
RSV_genus291	Bacteria;Bacteroidetes;Cytophagia;Cytophagales;Cytophagaceae;Flexibacter
RSV_genus292	Bacteria;Bacteroidetes;Cytophagia;Cytophagales;Cytophagaceae;Hymenobacter
RSV_genus293	Bacteria;Bacteroidetes;Cytophagia;Cytophagales;Cytophagaceae;Larkinella
RSV_genus294	Bacteria;Bacteroidetes;Cytophagia;Cytophagales;Cytophagaceae;NA
RSV_genus295	Bacteria;Bacteroidetes;Cytophagia;Cytophagales;Cytophagaceae;Nibribacter
RSV_genus296	Bacteria;Bacteroidetes;Cytophagia;Cytophagales;Cytophagaceae;Ohtaekwangia
RSV_genus297	Bacteria;Bacteroidetes;Cytophagia;Cytophagales;Cytophagaceae;Pontibacter
RSV_genus298	Bacteria;Bacteroidetes;Cytophagia;Cytophagales;Cytophagaceae;Pseudarcicella
RSV_genus299	Bacteria;Bacteroidetes;Cytophagia;Cytophagales;Cytophagaceae;Rhodocytophaga
RSV_genus300	Bacteria;Bacteroidetes;Cytophagia;Cytophagales;Cytophagaceae;Rudanella
RSV_genus301	Bacteria;Bacteroidetes;Cytophagia;Cytophagales;Cytophagaceae;Runella
RSV_genus302	Bacteria;Bacteroidetes;Cytophagia;Cytophagales;Cytophagaceae;Siphonobacter
RSV_genus303	Bacteria;Bacteroidetes;Cytophagia;Cytophagales;Cytophagaceae;Spirosoma
RSV_genus304	Bacteria;Bacteroidetes;Cytophagia;Cytophagales;Flammeovirgaceae;Candidatus_Amoebophilus
RSV_genus305	Bacteria;Bacteroidetes;Cytophagia;Cytophagales;Flammeovirgaceae;NA
RSV_genus306	Bacteria;Bacteroidetes;Cytophagia;Cytophagales;Flammeovirgaceae;Nafulsella
RSV_genus307	Bacteria;Bacteroidetes;Cytophagia;Cytophagales;NA;NA
RSV_genus308	Bacteria;Bacteroidetes;Cytophagia;NA;NA;NA
RSV_genus309	Bacteria;Bacteroidetes;Cytophagia;Order_II;Rhodothermaceae;NA
RSV_genus310	Bacteria;Bacteroidetes;Cytophagia;Order_II;Rhodothermaceae;Rubrivirga
RSV_genus311	Bacteria;Bacteroidetes;Flavobacteriia;Flavobacteriales;Blattabacteriaceae;Blattabacterium
RSV_genus312	Bacteria;Bacteroidetes;Flavobacteriia;Flavobacteriales;Blattabacteriaceae;Candidatus_Sulcia
RSV_genus313	Bacteria;Bacteroidetes;Flavobacteriia;Flavobacteriales;Cryomorphaceae;Crocinitomix
RSV_genus314	Bacteria;Bacteroidetes;Flavobacteriia;Flavobacteriales;Cryomorphaceae;Fluviicola
RSV_genus315	Bacteria;Bacteroidetes;Flavobacteriia;Flavobacteriales;Cryomorphaceae;Lishizhenia
RSV_genus316	Bacteria;Bacteroidetes;Flavobacteriia;Flavobacteriales;Cryomorphaceae;Owenweeksia
RSV_genus317	Bacteria;Bacteroidetes;Flavobacteriia;Flavobacteriales;Flavobacteriaceae;Aquimarina
RSV_genus318	Bacteria;Bacteroidetes;Flavobacteriia;Flavobacteriales;Flavobacteriaceae;Bergeyella
RSV_genus319	Bacteria;Bacteroidetes;Flavobacteriia;Flavobacteriales;Flavobacteriaceae;Capnocytophaga
RSV_genus320	Bacteria;Bacteroidetes;Flavobacteriia;Flavobacteriales;Flavobacteriaceae;Chryseobacterium
RSV_genus321	Bacteria;Bacteroidetes;Flavobacteriia;Flavobacteriales;Flavobacteriaceae;Citreitalea
RSV_genus322	Bacteria;Bacteroidetes;Flavobacteriia;Flavobacteriales;Flavobacteriaceae;Cloacibacterium
RSV_genus323	Bacteria;Bacteroidetes;Flavobacteriia;Flavobacteriales;Flavobacteriaceae;Elizabethkingia
RSV_genus324	Bacteria;Bacteroidetes;Flavobacteriia;Flavobacteriales;Flavobacteriaceae;Empedobacter
RSV_genus325	Bacteria;Bacteroidetes;Flavobacteriia;Flavobacteriales;Flavobacteriaceae;Epilithonimonas
RSV_genus326	Bacteria;Bacteroidetes;Flavobacteriia;Flavobacteriales;Flavobacteriaceae;Flavobacterium
RSV_genus327	Bacteria;Bacteroidetes;Flavobacteriia;Flavobacteriales;Flavobacteriaceae;Gillisia
RSV_genus328	Bacteria;Bacteroidetes;Flavobacteriia;Flavobacteriales;Flavobacteriaceae;Gramella
RSV_genus329	Bacteria;Bacteroidetes;Flavobacteriia;Flavobacteriales;Flavobacteriaceae;Imtechella
RSV_genus330	Bacteria;Bacteroidetes;Flavobacteriia;Flavobacteriales;Flavobacteriaceae;Moheibacter
RSV_genus331	Bacteria;Bacteroidetes;Flavobacteriia;Flavobacteriales;Flavobacteriaceae;Myroides
RSV_genus332	Bacteria;Bacteroidetes;Flavobacteriia;Flavobacteriales;Flavobacteriaceae;NA
RSV_genus333	Bacteria;Bacteroidetes;Flavobacteriia;Flavobacteriales;Flavobacteriaceae;NS4_marine_group
RSV_genus334	Bacteria;Bacteroidetes;Flavobacteriia;Flavobacteriales;Flavobacteriaceae;NS5_marine_group
RSV_genus335	Bacteria;Bacteroidetes;Flavobacteriia;Flavobacteriales;Flavobacteriaceae;Salinimicrobium
RSV_genus336	Bacteria;Bacteroidetes;Flavobacteriia;Flavobacteriales;Flavobacteriaceae;Soonwooa
RSV_genus337	Bacteria;Bacteroidetes;Flavobacteriia;Flavobacteriales;Flavobacteriaceae;Subsaxibacter
RSV_genus338	Bacteria;Bacteroidetes;Flavobacteriia;Flavobacteriales;NA;NA
RSV_genus339	Bacteria;Bacteroidetes;Flavobacteriia;Flavobacteriales;NS9_marine_group;NA
RSV_genus340	Bacteria;Bacteroidetes;NA;NA;NA;NA
RSV_genus341	Bacteria;Bacteroidetes;SB-5;NA;NA;NA
RSV_genus342	Bacteria;Bacteroidetes;Sphingobacteriia;Sphingobacteriales;Chitinophagaceae;Ferruginibacter
RSV_genus343	Bacteria;Bacteroidetes;Sphingobacteriia;Sphingobacteriales;Chitinophagaceae;Filimonas
RSV_genus344	Bacteria;Bacteroidetes;Sphingobacteriia;Sphingobacteriales;Chitinophagaceae;Flavihumibacter
RSV_genus345	Bacteria;Bacteroidetes;Sphingobacteriia;Sphingobacteriales;Chitinophagaceae;Flavisolibacter
RSV_genus346	Bacteria;Bacteroidetes;Sphingobacteriia;Sphingobacteriales;Chitinophagaceae;Flavitalea
RSV_genus347	Bacteria;Bacteroidetes;Sphingobacteriia;Sphingobacteriales;Chitinophagaceae;Hydrotalea
RSV_genus348	Bacteria;Bacteroidetes;Sphingobacteriia;Sphingobacteriales;Chitinophagaceae;Lacibacter
RSV_genus349	Bacteria;Bacteroidetes;Sphingobacteriia;Sphingobacteriales;Chitinophagaceae;NA
RSV_genus350	Bacteria;Bacteroidetes;Sphingobacteriia;Sphingobacteriales;Chitinophagaceae;Niabella
RSV_genus351	Bacteria;Bacteroidetes;Sphingobacteriia;Sphingobacteriales;Chitinophagaceae;Parafilimonas
RSV_genus352	Bacteria;Bacteroidetes;Sphingobacteriia;Sphingobacteriales;Chitinophagaceae;Parasegetibacter
RSV_genus353	Bacteria;Bacteroidetes;Sphingobacteriia;Sphingobacteriales;Chitinophagaceae;Sediminibacterium
RSV_genus354	Bacteria;Bacteroidetes;Sphingobacteriia;Sphingobacteriales;Chitinophagaceae;Segetibacter
RSV_genus355	Bacteria;Bacteroidetes;Sphingobacteriia;Sphingobacteriales;Chitinophagaceae;Taibaiella
RSV_genus356	Bacteria;Bacteroidetes;Sphingobacteriia;Sphingobacteriales;Chitinophagaceae;Terrimonas
RSV_genus357	Bacteria;Bacteroidetes;Sphingobacteriia;Sphingobacteriales;KD3-93;NA
RSV_genus358	Bacteria;Bacteroidetes;Sphingobacteriia;Sphingobacteriales;NA;NA
RSV_genus359	Bacteria;Bacteroidetes;Sphingobacteriia;Sphingobacteriales;NS11-12_marine_group;NA
RSV_genus360	Bacteria;Bacteroidetes;Sphingobacteriia;Sphingobacteriales;PHOS-HE51;NA
RSV_genus361	Bacteria;Bacteroidetes;Sphingobacteriia;Sphingobacteriales;Saprospiraceae;Candidatus_Aquirestis
RSV_genus362	Bacteria;Bacteroidetes;Sphingobacteriia;Sphingobacteriales;Saprospiraceae;Haliscomenobacter
RSV_genus363	Bacteria;Bacteroidetes;Sphingobacteriia;Sphingobacteriales;Saprospiraceae;Lewinella
RSV_genus364	Bacteria;Bacteroidetes;Sphingobacteriia;Sphingobacteriales;Saprospiraceae;NA
RSV_genus365	Bacteria;Bacteroidetes;Sphingobacteriia;Sphingobacteriales;Saprospiraceae;Phaeodactylibacter
RSV_genus366	Bacteria;Bacteroidetes;Sphingobacteriia;Sphingobacteriales;Sphingobacteriaceae;Arcticibacter
RSV_genus367	Bacteria;Bacteroidetes;Sphingobacteriia;Sphingobacteriales;Sphingobacteriaceae;Mucilaginibacter
RSV_genus368	Bacteria;Bacteroidetes;Sphingobacteriia;Sphingobacteriales;Sphingobacteriaceae;NA
RSV_genus369	Bacteria;Bacteroidetes;Sphingobacteriia;Sphingobacteriales;Sphingobacteriaceae;Nubsella
RSV_genus370	Bacteria;Bacteroidetes;Sphingobacteriia;Sphingobacteriales;Sphingobacteriaceae;Olivibacter
RSV_genus371	Bacteria;Bacteroidetes;Sphingobacteriia;Sphingobacteriales;Sphingobacteriaceae;Pedobacter
RSV_genus372	Bacteria;Bacteroidetes;Sphingobacteriia;Sphingobacteriales;Sphingobacteriaceae;Solitalea
RSV_genus373	Bacteria;Bacteroidetes;Sphingobacteriia;Sphingobacteriales;Sphingobacteriaceae;Sphingobacterium
RSV_genus374	Bacteria;Bacteroidetes;Sphingobacteriia;Sphingobacteriales;WCHB1-69;NA
RSV_genus375	Bacteria;Bacteroidetes;Sphingobacteriia;Sphingobacteriales;env.OPS_17;NA
RSV_genus376	Bacteria;Bacteroidetes;WCHB1-32;NA;NA;NA
RSV_genus377	Bacteria;CKC4;NA;NA;NA;NA
RSV_genus378	Bacteria;Candidate_division_OP3;NA;NA;NA;NA
RSV_genus379	Bacteria;Candidate_division_SR1;NA;NA;NA;NA
RSV_genus380	Bacteria;Chlamydiae;Chlamydiae;Chlamydiales;Chlamydiaceae;Chlamydia
RSV_genus381	Bacteria;Chlamydiae;Chlamydiae;Chlamydiales;Chlamydiales_Incertae_Sedis;Criblamydia
RSV_genus382	Bacteria;Chlamydiae;Chlamydiae;Chlamydiales;NA;NA
RSV_genus383	Bacteria;Chlamydiae;Chlamydiae;Chlamydiales;Parachlamydiaceae;Candidatus_Protochlamydia
RSV_genus384	Bacteria;Chlamydiae;Chlamydiae;Chlamydiales;Parachlamydiaceae;NA
RSV_genus385	Bacteria;Chlamydiae;Chlamydiae;Chlamydiales;Parachlamydiaceae;Parachlamydia
RSV_genus386	Bacteria;Chlamydiae;Chlamydiae;Chlamydiales;Simkaniaceae;Candidatus_Fritschea
RSV_genus387	Bacteria;Chlamydiae;Chlamydiae;Chlamydiales;Simkaniaceae;NA
RSV_genus388	Bacteria;Chlamydiae;Chlamydiae;Chlamydiales;Simkaniaceae;Simkania
RSV_genus389	Bacteria;Chlorobi;Chlorobia;Chlorobiales;OPB56;NA
RSV_genus390	Bacteria;Chlorobi;Chlorobia;Chlorobiales;SJA-28;NA
RSV_genus391	Bacteria;Chlorobi;Ignavibacteria;Ignavibacteriales;IheB3-7;NA
RSV_genus392	Bacteria;Chlorobi;Ignavibacteria;Ignavibacteriales;NA;NA
RSV_genus393	Bacteria;Chlorobi;NA;NA;NA;NA
RSV_genus394	Bacteria;Chloroflexi;Anaerolineae;Anaerolineales;Anaerolineaceae;Anaerolinea
RSV_genus395	Bacteria;Chloroflexi;Anaerolineae;Anaerolineales;Anaerolineaceae;Longilinea
RSV_genus396	Bacteria;Chloroflexi;Anaerolineae;Anaerolineales;Anaerolineaceae;NA
RSV_genus397	Bacteria;Chloroflexi;Anaerolineae;Anaerolineales;Anaerolineaceae;Pelolinea
RSV_genus398	Bacteria;Chloroflexi;Ardenticatenia;Ardenticatenales;NA;NA
RSV_genus399	Bacteria;Chloroflexi;Ardenticatenia;NA;NA;NA
RSV_genus400	Bacteria;Chloroflexi;Caldilineae;Caldilineales;Caldilineaceae;NA
RSV_genus401	Bacteria;Chloroflexi;Chloroflexia;Chloroflexales;Chloroflexaceae;Candidatus_Chloroploca
RSV_genus402	Bacteria;Chloroflexi;Chloroflexia;Chloroflexales;Chloroflexaceae;Chloronema
RSV_genus403	Bacteria;Chloroflexi;Chloroflexia;Chloroflexales;Chloroflexaceae;NA
RSV_genus404	Bacteria;Chloroflexi;Chloroflexia;Chloroflexales;Roseiflexaceae;Roseiflexus
RSV_genus405	Bacteria;Chloroflexi;Chloroflexia;Herpetosiphonales;Herpetosiphonaceae;Herpetosiphon
RSV_genus406	Bacteria;Chloroflexi;Chloroflexia;Kallotenuales;AKIW781;NA
RSV_genus407	Bacteria;Chloroflexi;Gitt-GS-136;NA;NA;NA
RSV_genus408	Bacteria;Chloroflexi;JG30-KF-CM66;NA;NA;NA
RSV_genus409	Bacteria;Chloroflexi;JG37-AG-4;NA;NA;NA
RSV_genus410	Bacteria;Chloroflexi;KD4-96;NA;NA;NA
RSV_genus411	Bacteria;Chloroflexi;Ktedonobacteria;Ktedonobacterales;NA;NA
RSV_genus412	Bacteria;Chloroflexi;Ktedonobacteria;NA;NA;NA
RSV_genus413	Bacteria;Chloroflexi;NA;NA;NA;NA
RSV_genus414	Bacteria;Chloroflexi;P2-11E;NA;NA;NA
RSV_genus415	Bacteria;Chloroflexi;S085;NA;NA;NA
RSV_genus416	Bacteria;Chloroflexi;SAR202_clade;NA;NA;NA
RSV_genus417	Bacteria;Chloroflexi;TK10;NA;NA;NA
RSV_genus418	Bacteria;Chloroflexi;Thermomicrobia;AKYG1722;NA;NA
RSV_genus419	Bacteria;Chloroflexi;Thermomicrobia;JG30-KF-CM45;NA;NA
RSV_genus420	Bacteria;Chloroflexi;Thermomicrobia;NA;NA;NA
RSV_genus421	Bacteria;Cloacimonetes;LNR_A2-18;NA;NA;NA
RSV_genus422	Bacteria;Cyanobacteria;Chloroplast;NA;NA;NA
RSV_genus423	Bacteria;Cyanobacteria;Cyanobacteria;NA;NA;NA
RSV_genus424	Bacteria;Cyanobacteria;Cyanobacteria;SubsectionI;FamilyI;Cyanobium
RSV_genus425	Bacteria;Cyanobacteria;Cyanobacteria;SubsectionI;FamilyI;Merismopedia
RSV_genus426	Bacteria;Cyanobacteria;Cyanobacteria;SubsectionI;FamilyI;Microcystis
RSV_genus427	Bacteria;Cyanobacteria;Cyanobacteria;SubsectionI;FamilyI;NA
RSV_genus428	Bacteria;Cyanobacteria;Cyanobacteria;SubsectionI;FamilyI;Synechococcus
RSV_genus429	Bacteria;Cyanobacteria;Cyanobacteria;SubsectionII;FamilyII;Chroococcidiopsis
RSV_genus430	Bacteria;Cyanobacteria;Cyanobacteria;SubsectionII;FamilyII;Pleurocapsa
RSV_genus431	Bacteria;Cyanobacteria;Cyanobacteria;SubsectionIII;FamilyI;Aerosakkonema
RSV_genus432	Bacteria;Cyanobacteria;Cyanobacteria;SubsectionIII;FamilyI;Leptolyngbya
RSV_genus433	Bacteria;Cyanobacteria;Cyanobacteria;SubsectionIII;FamilyI;Microcoleus
RSV_genus434	Bacteria;Cyanobacteria;Cyanobacteria;SubsectionIII;FamilyI;NA
RSV_genus435	Bacteria;Cyanobacteria;Cyanobacteria;SubsectionIII;FamilyI;Oscillatoria
RSV_genus436	Bacteria;Cyanobacteria;Cyanobacteria;SubsectionIII;FamilyI;Pseudanabaena
RSV_genus437	Bacteria;Cyanobacteria;Cyanobacteria;SubsectionIII;FamilyI;Spirulina
RSV_genus438	Bacteria;Cyanobacteria;ML635J-21;NA;NA;NA
RSV_genus439	Bacteria;Cyanobacteria;Melainabacteria;Caenarcaniphilales;NA;NA
RSV_genus440	Bacteria;Cyanobacteria;Melainabacteria;Gastranaerophilales;NA;NA
RSV_genus441	Bacteria;Cyanobacteria;Melainabacteria;Obscuribacterales;NA;NA
RSV_genus442	Bacteria;Cyanobacteria;Melainabacteria;Vampirovibrionales;NA;NA
RSV_genus443	Bacteria;Cyanobacteria;NA;NA;NA;NA
RSV_genus444	Bacteria;Deferribacteres;Deferribacteres;Deferribacterales;Deferribacteraceae;Mucispirillum
RSV_genus445	Bacteria;Deinococcus-Thermus;Deinococci;Deinococcales;Deinococcaceae;Deinobacterium
RSV_genus446	Bacteria;Deinococcus-Thermus;Deinococci;Deinococcales;Deinococcaceae;Deinococcus
RSV_genus447	Bacteria;Deinococcus-Thermus;Deinococci;Deinococcales;Deinococcaceae;NA
RSV_genus448	Bacteria;Deinococcus-Thermus;Deinococci;Deinococcales;Trueperaceae;Truepera
RSV_genus449	Bacteria;Deinococcus-Thermus;Deinococci;Thermales;Thermaceae;Meiothermus
RSV_genus450	Bacteria;Deinococcus-Thermus;Deinococci;Thermales;Thermaceae;Thermus
RSV_genus451	Bacteria;Elusimicrobia;Elusimicrobia;Elusimicrobiales;Elusimicrobiaceae;Elusimicrobium
RSV_genus452	Bacteria;Elusimicrobia;Elusimicrobia;Lineage_IIb;NA;NA
RSV_genus453	Bacteria;Elusimicrobia;Elusimicrobia;Lineage_IV;NA;NA
RSV_genus454	Bacteria;Elusimicrobia;Elusimicrobia;Lineage_I_(Endomicrobia);NA;NA
RSV_genus455	Bacteria;Elusimicrobia;Elusimicrobia;NA;NA;NA
RSV_genus456	Bacteria;Fibrobacteres;Fibrobacteria;Fibrobacterales;Fibrobacteraceae;Fibrobacter
RSV_genus457	Bacteria;Fibrobacteres;Fibrobacteria;Fibrobacterales;Fibrobacteraceae;NA
RSV_genus458	Bacteria;Firmicutes;Bacilli;Bacillales;Alicyclobacillaceae;Alicyclobacillus
RSV_genus459	Bacteria;Firmicutes;Bacilli;Bacillales;Alicyclobacillaceae;NA
RSV_genus460	Bacteria;Firmicutes;Bacilli;Bacillales;Alicyclobacillaceae;Tumebacillus
RSV_genus461	Bacteria;Firmicutes;Bacilli;Bacillales;Bacillaceae;Aeribacillus
RSV_genus462	Bacteria;Firmicutes;Bacilli;Bacillales;Bacillaceae;Anoxybacillus
RSV_genus463	Bacteria;Firmicutes;Bacilli;Bacillales;Bacillaceae;Bacillus
RSV_genus464	Bacteria;Firmicutes;Bacilli;Bacillales;Bacillaceae;Caldibacillus
RSV_genus465	Bacteria;Firmicutes;Bacilli;Bacillales;Bacillaceae;Geobacillus
RSV_genus466	Bacteria;Firmicutes;Bacilli;Bacillales;Bacillaceae;Halolactibacillus
RSV_genus467	Bacteria;Firmicutes;Bacilli;Bacillales;Bacillaceae;Marinococcus
RSV_genus468	Bacteria;Firmicutes;Bacilli;Bacillales;Bacillaceae;NA
RSV_genus469	Bacteria;Firmicutes;Bacilli;Bacillales;Bacillaceae;Oceanobacillus
RSV_genus470	Bacteria;Firmicutes;Bacilli;Bacillales;Bacillaceae;Paraliobacillus
RSV_genus471	Bacteria;Firmicutes;Bacilli;Bacillales;Bacillaceae;Paucisalibacillus
RSV_genus472	Bacteria;Firmicutes;Bacilli;Bacillales;Bacillaceae;Terribacillus
RSV_genus473	Bacteria;Firmicutes;Bacilli;Bacillales;Bacillaceae;Ureibacillus
RSV_genus474	Bacteria;Firmicutes;Bacilli;Bacillales;Family_X;Thermicanus
RSV_genus475	Bacteria;Firmicutes;Bacilli;Bacillales;Family_XI;Gemella
RSV_genus476	Bacteria;Firmicutes;Bacilli;Bacillales;Family_XII;Exiguobacterium
RSV_genus477	Bacteria;Firmicutes;Bacilli;Bacillales;NA;NA
RSV_genus478	Bacteria;Firmicutes;Bacilli;Bacillales;Paenibacillaceae;Brevibacillus
RSV_genus479	Bacteria;Firmicutes;Bacilli;Bacillales;Paenibacillaceae;Cohnella
RSV_genus480	Bacteria;Firmicutes;Bacilli;Bacillales;Paenibacillaceae;Paenibacillus
RSV_genus481	Bacteria;Firmicutes;Bacilli;Bacillales;Paenibacillaceae;Saccharibacillus
RSV_genus482	Bacteria;Firmicutes;Bacilli;Bacillales;Paenibacillaceae;Thermobacillus
RSV_genus483	Bacteria;Firmicutes;Bacilli;Bacillales;Planococcaceae;Chryseomicrobium
RSV_genus484	Bacteria;Firmicutes;Bacilli;Bacillales;Planococcaceae;Lysinibacillus
RSV_genus485	Bacteria;Firmicutes;Bacilli;Bacillales;Planococcaceae;NA
RSV_genus486	Bacteria;Firmicutes;Bacilli;Bacillales;Planococcaceae;Psychrobacillus
RSV_genus487	Bacteria;Firmicutes;Bacilli;Bacillales;Planococcaceae;Sporosarcina
RSV_genus488	Bacteria;Firmicutes;Bacilli;Bacillales;Sporolactobacillaceae;Sporolactobacillus
RSV_genus489	Bacteria;Firmicutes;Bacilli;Bacillales;Staphylococcaceae;Aliicoccus
RSV_genus490	Bacteria;Firmicutes;Bacilli;Bacillales;Staphylococcaceae;Jeotgalicoccus
RSV_genus491	Bacteria;Firmicutes;Bacilli;Bacillales;Staphylococcaceae;Macrococcus
RSV_genus492	Bacteria;Firmicutes;Bacilli;Bacillales;Staphylococcaceae;NA
RSV_genus493	Bacteria;Firmicutes;Bacilli;Bacillales;Staphylococcaceae;Nosocomiicoccus
RSV_genus494	Bacteria;Firmicutes;Bacilli;Bacillales;Staphylococcaceae;Staphylococcus
RSV_genus495	Bacteria;Firmicutes;Bacilli;Bacillales;Thermoactinomycetaceae;Kroppenstedtia
RSV_genus496	Bacteria;Firmicutes;Bacilli;Bacillales;Thermoactinomycetaceae;Laceyella
RSV_genus497	Bacteria;Firmicutes;Bacilli;Bacillales;Thermoactinomycetaceae;Planifilum
RSV_genus498	Bacteria;Firmicutes;Bacilli;Bacillales;Thermoactinomycetaceae;Thermoactinomyces
RSV_genus499	Bacteria;Firmicutes;Bacilli;Lactobacillales;Aerococcaceae;Abiotrophia
RSV_genus500	Bacteria;Firmicutes;Bacilli;Lactobacillales;Aerococcaceae;Aerococcus
RSV_genus501	Bacteria;Firmicutes;Bacilli;Lactobacillales;Aerococcaceae;Eremococcus
RSV_genus502	Bacteria;Firmicutes;Bacilli;Lactobacillales;Aerococcaceae;Facklamia
RSV_genus503	Bacteria;Firmicutes;Bacilli;Lactobacillales;Aerococcaceae;Globicatella
RSV_genus504	Bacteria;Firmicutes;Bacilli;Lactobacillales;Aerococcaceae;Ignavigranum
RSV_genus505	Bacteria;Firmicutes;Bacilli;Lactobacillales;Aerococcaceae;NA
RSV_genus506	Bacteria;Firmicutes;Bacilli;Lactobacillales;Carnobacteriaceae;Alkalibacterium
RSV_genus507	Bacteria;Firmicutes;Bacilli;Lactobacillales;Carnobacteriaceae;Alloiococcus
RSV_genus508	Bacteria;Firmicutes;Bacilli;Lactobacillales;Carnobacteriaceae;Atopostipes
RSV_genus509	Bacteria;Firmicutes;Bacilli;Lactobacillales;Carnobacteriaceae;Desemzia
RSV_genus510	Bacteria;Firmicutes;Bacilli;Lactobacillales;Carnobacteriaceae;Dolosigranulum
RSV_genus511	Bacteria;Firmicutes;Bacilli;Lactobacillales;Carnobacteriaceae;Granulicatella
RSV_genus512	Bacteria;Firmicutes;Bacilli;Lactobacillales;Carnobacteriaceae;Marinilactibacillus
RSV_genus513	Bacteria;Firmicutes;Bacilli;Lactobacillales;Carnobacteriaceae;NA
RSV_genus514	Bacteria;Firmicutes;Bacilli;Lactobacillales;Carnobacteriaceae;Trichococcus
RSV_genus515	Bacteria;Firmicutes;Bacilli;Lactobacillales;Enterococcaceae;Catellicoccus
RSV_genus516	Bacteria;Firmicutes;Bacilli;Lactobacillales;Enterococcaceae;Enterococcus
RSV_genus517	Bacteria;Firmicutes;Bacilli;Lactobacillales;Enterococcaceae;NA
RSV_genus518	Bacteria;Firmicutes;Bacilli;Lactobacillales;Enterococcaceae;Tetragenococcus
RSV_genus519	Bacteria;Firmicutes;Bacilli;Lactobacillales;Lactobacillaceae;Lactobacillus
RSV_genus520	Bacteria;Firmicutes;Bacilli;Lactobacillales;Lactobacillaceae;NA
RSV_genus521	Bacteria;Firmicutes;Bacilli;Lactobacillales;Lactobacillaceae;Pediococcus
RSV_genus522	Bacteria;Firmicutes;Bacilli;Lactobacillales;Leuconostocaceae;Fructobacillus
RSV_genus523	Bacteria;Firmicutes;Bacilli;Lactobacillales;Leuconostocaceae;Leuconostoc
RSV_genus524	Bacteria;Firmicutes;Bacilli;Lactobacillales;Leuconostocaceae;Oenococcus
RSV_genus525	Bacteria;Firmicutes;Bacilli;Lactobacillales;Leuconostocaceae;Weissella
RSV_genus526	Bacteria;Firmicutes;Bacilli;Lactobacillales;NA;NA
RSV_genus527	Bacteria;Firmicutes;Bacilli;Lactobacillales;P5D1-392;NA
RSV_genus528	Bacteria;Firmicutes;Bacilli;Lactobacillales;Streptococcaceae;Lactococcus
RSV_genus529	Bacteria;Firmicutes;Bacilli;Lactobacillales;Streptococcaceae;NA
RSV_genus530	Bacteria;Firmicutes;Bacilli;Lactobacillales;Streptococcaceae;Streptococcus
RSV_genus531	Bacteria;Firmicutes;Bacilli;NA;NA;NA
RSV_genus532	Bacteria;Firmicutes;Bacilli;RS-F29;NA;NA
RSV_genus533	Bacteria;Firmicutes;Clostridia;Clostridiales;Christensenellaceae;Catabacter
RSV_genus534	Bacteria;Firmicutes;Clostridia;Clostridiales;Christensenellaceae;Christensenella
RSV_genus535	Bacteria;Firmicutes;Clostridia;Clostridiales;Christensenellaceae;Christensenellaceae_R-7_group
RSV_genus536	Bacteria;Firmicutes;Clostridia;Clostridiales;Christensenellaceae;NA
RSV_genus537	Bacteria;Firmicutes;Clostridia;Clostridiales;Clostridiaceae_1;Candidatus_Arthromitus
RSV_genus538	Bacteria;Firmicutes;Clostridia;Clostridiales;Clostridiaceae_1;Clostridium_sensu_stricto_1
RSV_genus539	Bacteria;Firmicutes;Clostridia;Clostridiales;Clostridiaceae_1;Clostridium_sensu_stricto_10
RSV_genus540	Bacteria;Firmicutes;Clostridia;Clostridiales;Clostridiaceae_1;Clostridium_sensu_stricto_12
RSV_genus541	Bacteria;Firmicutes;Clostridia;Clostridiales;Clostridiaceae_1;Clostridium_sensu_stricto_13
RSV_genus542	Bacteria;Firmicutes;Clostridia;Clostridiales;Clostridiaceae_1;Clostridium_sensu_stricto_18
RSV_genus543	Bacteria;Firmicutes;Clostridia;Clostridiales;Clostridiaceae_1;Clostridium_sensu_stricto_2
RSV_genus544	Bacteria;Firmicutes;Clostridia;Clostridiales;Clostridiaceae_1;Clostridium_sensu_stricto_3
RSV_genus545	Bacteria;Firmicutes;Clostridia;Clostridiales;Clostridiaceae_1;Clostridium_sensu_stricto_5
RSV_genus546	Bacteria;Firmicutes;Clostridia;Clostridiales;Clostridiaceae_1;Clostridium_sensu_stricto_7
RSV_genus547	Bacteria;Firmicutes;Clostridia;Clostridiales;Clostridiaceae_1;Clostridium_sensu_stricto_8
RSV_genus548	Bacteria;Firmicutes;Clostridia;Clostridiales;Clostridiaceae_1;Fonticella
RSV_genus549	Bacteria;Firmicutes;Clostridia;Clostridiales;Clostridiaceae_1;NA
RSV_genus550	Bacteria;Firmicutes;Clostridia;Clostridiales;Clostridiaceae_1;Oxobacter
RSV_genus551	Bacteria;Firmicutes;Clostridia;Clostridiales;Clostridiaceae_1;Proteiniclasticum
RSV_genus552	Bacteria;Firmicutes;Clostridia;Clostridiales;Clostridiaceae_1;Sarcina
RSV_genus553	Bacteria;Firmicutes;Clostridia;Clostridiales;Clostridiaceae_1;Thermobrachium
RSV_genus554	Bacteria;Firmicutes;Clostridia;Clostridiales;Clostridiales_vadinBB60_group;NA
RSV_genus555	Bacteria;Firmicutes;Clostridia;Clostridiales;Defluviitaleaceae;Defluviitaleaceae_UCG-011
RSV_genus556	Bacteria;Firmicutes;Clostridia;Clostridiales;Eubacteriaceae;Acetobacterium
RSV_genus557	Bacteria;Firmicutes;Clostridia;Clostridiales;Eubacteriaceae;Anaerofustis
RSV_genus558	Bacteria;Firmicutes;Clostridia;Clostridiales;Eubacteriaceae;Eubacterium
RSV_genus559	Bacteria;Firmicutes;Clostridia;Clostridiales;Eubacteriaceae;NA
RSV_genus560	Bacteria;Firmicutes;Clostridia;Clostridiales;Eubacteriaceae;Pseudoramibacter
RSV_genus561	Bacteria;Firmicutes;Clostridia;Clostridiales;Family_XI;Anaerococcus
RSV_genus562	Bacteria;Firmicutes;Clostridia;Clostridiales;Family_XI;Ezakiella
RSV_genus563	Bacteria;Firmicutes;Clostridia;Clostridiales;Family_XI;Finegoldia
RSV_genus564	Bacteria;Firmicutes;Clostridia;Clostridiales;Family_XI;Gallicola
RSV_genus565	Bacteria;Firmicutes;Clostridia;Clostridiales;Family_XI;Helcococcus
RSV_genus566	Bacteria;Firmicutes;Clostridia;Clostridiales;Family_XI;Murdochiella
RSV_genus567	Bacteria;Firmicutes;Clostridia;Clostridiales;Family_XI;NA
RSV_genus568	Bacteria;Firmicutes;Clostridia;Clostridiales;Family_XI;Parvimonas
RSV_genus569	Bacteria;Firmicutes;Clostridia;Clostridiales;Family_XI;Peptoniphilus
RSV_genus570	Bacteria;Firmicutes;Clostridia;Clostridiales;Family_XI;Sedimentibacter
RSV_genus571	Bacteria;Firmicutes;Clostridia;Clostridiales;Family_XI;Tepidimicrobium
RSV_genus572	Bacteria;Firmicutes;Clostridia;Clostridiales;Family_XI;Tissierella
RSV_genus573	Bacteria;Firmicutes;Clostridia;Clostridiales;Family_XII;Acidaminobacter
RSV_genus574	Bacteria;Firmicutes;Clostridia;Clostridiales;Family_XII;Fusibacter
RSV_genus575	Bacteria;Firmicutes;Clostridia;Clostridiales;Family_XII;Guggenheimella
RSV_genus576	Bacteria;Firmicutes;Clostridia;Clostridiales;Family_XIII;Anaerovorax
RSV_genus577	Bacteria;Firmicutes;Clostridia;Clostridiales;Family_XIII;Family_XIII_AD3011_group
RSV_genus578	Bacteria;Firmicutes;Clostridia;Clostridiales;Family_XIII;Family_XIII_UCG-001
RSV_genus579	Bacteria;Firmicutes;Clostridia;Clostridiales;Family_XIII;Incertae_Sedis
RSV_genus580	Bacteria;Firmicutes;Clostridia;Clostridiales;Family_XIII;Mogibacterium
RSV_genus581	Bacteria;Firmicutes;Clostridia;Clostridiales;Family_XIII;NA
RSV_genus582	Bacteria;Firmicutes;Clostridia;Clostridiales;Family_XIII;[Eubacterium]_brachy_group
RSV_genus583	Bacteria;Firmicutes;Clostridia;Clostridiales;Family_XIII;[Eubacterium]_nodatum_group
RSV_genus584	Bacteria;Firmicutes;Clostridia;Clostridiales;Gracilibacteraceae;Lutispora
RSV_genus585	Bacteria;Firmicutes;Clostridia;Clostridiales;Lachnospiraceae;Acetatifactor
RSV_genus586	Bacteria;Firmicutes;Clostridia;Clostridiales;Lachnospiraceae;Acetitomaculum
RSV_genus587	Bacteria;Firmicutes;Clostridia;Clostridiales;Lachnospiraceae;Anaerosporobacter
RSV_genus588	Bacteria;Firmicutes;Clostridia;Clostridiales;Lachnospiraceae;Anaerostipes
RSV_genus589	Bacteria;Firmicutes;Clostridia;Clostridiales;Lachnospiraceae;Blautia
RSV_genus590	Bacteria;Firmicutes;Clostridia;Clostridiales;Lachnospiraceae;Butyrivibrio
RSV_genus591	Bacteria;Firmicutes;Clostridia;Clostridiales;Lachnospiraceae;Butyrivibrio_2
RSV_genus592	Bacteria;Firmicutes;Clostridia;Clostridiales;Lachnospiraceae;Catonella
RSV_genus593	Bacteria;Firmicutes;Clostridia;Clostridiales;Lachnospiraceae;Cellulosilyticum
RSV_genus594	Bacteria;Firmicutes;Clostridia;Clostridiales;Lachnospiraceae;Coprococcus_1
RSV_genus595	Bacteria;Firmicutes;Clostridia;Clostridiales;Lachnospiraceae;Coprococcus_2
RSV_genus596	Bacteria;Firmicutes;Clostridia;Clostridiales;Lachnospiraceae;Coprococcus_3
RSV_genus597	Bacteria;Firmicutes;Clostridia;Clostridiales;Lachnospiraceae;Dorea
RSV_genus598	Bacteria;Firmicutes;Clostridia;Clostridiales;Lachnospiraceae;Eisenbergiella
RSV_genus599	Bacteria;Firmicutes;Clostridia;Clostridiales;Lachnospiraceae;Fusicatenibacter
RSV_genus600	Bacteria;Firmicutes;Clostridia;Clostridiales;Lachnospiraceae;Howardella
RSV_genus601	Bacteria;Firmicutes;Clostridia;Clostridiales;Lachnospiraceae;Hungatella
RSV_genus602	Bacteria;Firmicutes;Clostridia;Clostridiales;Lachnospiraceae;Incertae_Sedis
RSV_genus603	Bacteria;Firmicutes;Clostridia;Clostridiales;Lachnospiraceae;Johnsonella
RSV_genus604	Bacteria;Firmicutes;Clostridia;Clostridiales;Lachnospiraceae;Lachnoanaerobaculum
RSV_genus605	Bacteria;Firmicutes;Clostridia;Clostridiales;Lachnospiraceae;Lachnoclostridium
RSV_genus606	Bacteria;Firmicutes;Clostridia;Clostridiales;Lachnospiraceae;Lachnoclostridium_10
RSV_genus607	Bacteria;Firmicutes;Clostridia;Clostridiales;Lachnospiraceae;Lachnoclostridium_5
RSV_genus608	Bacteria;Firmicutes;Clostridia;Clostridiales;Lachnospiraceae;Lachnospira
RSV_genus609	Bacteria;Firmicutes;Clostridia;Clostridiales;Lachnospiraceae;Lachnospiraceae_AC2044_group
RSV_genus610	Bacteria;Firmicutes;Clostridia;Clostridiales;Lachnospiraceae;Lachnospiraceae_FCS020_group
RSV_genus611	Bacteria;Firmicutes;Clostridia;Clostridiales;Lachnospiraceae;Lachnospiraceae_FE2018_group
RSV_genus612	Bacteria;Firmicutes;Clostridia;Clostridiales;Lachnospiraceae;Lachnospiraceae_NC2004_group
RSV_genus613	Bacteria;Firmicutes;Clostridia;Clostridiales;Lachnospiraceae;Lachnospiraceae_ND3007_group
RSV_genus614	Bacteria;Firmicutes;Clostridia;Clostridiales;Lachnospiraceae;Lachnospiraceae_NK3A20_group
RSV_genus615	Bacteria;Firmicutes;Clostridia;Clostridiales;Lachnospiraceae;Lachnospiraceae_NK4A136_group
RSV_genus616	Bacteria;Firmicutes;Clostridia;Clostridiales;Lachnospiraceae;Lachnospiraceae_UCG-001
RSV_genus617	Bacteria;Firmicutes;Clostridia;Clostridiales;Lachnospiraceae;Lachnospiraceae_UCG-002
RSV_genus618	Bacteria;Firmicutes;Clostridia;Clostridiales;Lachnospiraceae;Lachnospiraceae_UCG-003
RSV_genus619	Bacteria;Firmicutes;Clostridia;Clostridiales;Lachnospiraceae;Lachnospiraceae_UCG-004
RSV_genus620	Bacteria;Firmicutes;Clostridia;Clostridiales;Lachnospiraceae;Lachnospiraceae_UCG-005
RSV_genus621	Bacteria;Firmicutes;Clostridia;Clostridiales;Lachnospiraceae;Lachnospiraceae_UCG-008
RSV_genus622	Bacteria;Firmicutes;Clostridia;Clostridiales;Lachnospiraceae;Lachnospiraceae_UCG-010
RSV_genus623	Bacteria;Firmicutes;Clostridia;Clostridiales;Lachnospiraceae;Lactonifactor
RSV_genus624	Bacteria;Firmicutes;Clostridia;Clostridiales;Lachnospiraceae;Marvinbryantia
RSV_genus625	Bacteria;Firmicutes;Clostridia;Clostridiales;Lachnospiraceae;Moryella
RSV_genus626	Bacteria;Firmicutes;Clostridia;Clostridiales;Lachnospiraceae;NA
RSV_genus627	Bacteria;Firmicutes;Clostridia;Clostridiales;Lachnospiraceae;Oribacterium
RSV_genus628	Bacteria;Firmicutes;Clostridia;Clostridiales;Lachnospiraceae;Pseudobutyrivibrio
RSV_genus629	Bacteria;Firmicutes;Clostridia;Clostridiales;Lachnospiraceae;Roseburia
RSV_genus630	Bacteria;Firmicutes;Clostridia;Clostridiales;Lachnospiraceae;Shuttleworthia
RSV_genus631	Bacteria;Firmicutes;Clostridia;Clostridiales;Lachnospiraceae;Stomatobaculum
RSV_genus632	Bacteria;Firmicutes;Clostridia;Clostridiales;Lachnospiraceae;Syntrophococcus
RSV_genus633	Bacteria;Firmicutes;Clostridia;Clostridiales;Lachnospiraceae;Tyzzerella
RSV_genus634	Bacteria;Firmicutes;Clostridia;Clostridiales;Lachnospiraceae;Tyzzerella_3
RSV_genus635	Bacteria;Firmicutes;Clostridia;Clostridiales;Lachnospiraceae;Tyzzerella_4
RSV_genus636	Bacteria;Firmicutes;Clostridia;Clostridiales;Lachnospiraceae;[Eubacterium]_hallii_group
RSV_genus637	Bacteria;Firmicutes;Clostridia;Clostridiales;Lachnospiraceae;[Eubacterium]_ruminantium_group
RSV_genus638	Bacteria;Firmicutes;Clostridia;Clostridiales;Lachnospiraceae;[Eubacterium]_ventriosum_group
RSV_genus639	Bacteria;Firmicutes;Clostridia;Clostridiales;Lachnospiraceae;[Ruminococcus]_gauvreauii_group
RSV_genus640	Bacteria;Firmicutes;Clostridia;Clostridiales;NA;NA
RSV_genus641	Bacteria;Firmicutes;Clostridia;Clostridiales;Peptococcaceae;Desulfotomaculum
RSV_genus642	Bacteria;Firmicutes;Clostridia;Clostridiales;Peptococcaceae;NA
RSV_genus643	Bacteria;Firmicutes;Clostridia;Clostridiales;Peptococcaceae;Pelotomaculum
RSV_genus644	Bacteria;Firmicutes;Clostridia;Clostridiales;Peptococcaceae;Peptococcus
RSV_genus645	Bacteria;Firmicutes;Clostridia;Clostridiales;Peptostreptococcaceae;Acetoanaerobium
RSV_genus646	Bacteria;Firmicutes;Clostridia;Clostridiales;Peptostreptococcaceae;Filifactor
RSV_genus647	Bacteria;Firmicutes;Clostridia;Clostridiales;Peptostreptococcaceae;Intestinibacter
RSV_genus648	Bacteria;Firmicutes;Clostridia;Clostridiales;Peptostreptococcaceae;NA
RSV_genus649	Bacteria;Firmicutes;Clostridia;Clostridiales;Peptostreptococcaceae;Peptoclostridium
RSV_genus650	Bacteria;Firmicutes;Clostridia;Clostridiales;Peptostreptococcaceae;Peptostreptococcus
RSV_genus651	Bacteria;Firmicutes;Clostridia;Clostridiales;Peptostreptococcaceae;Romboutsia
RSV_genus652	Bacteria;Firmicutes;Clostridia;Clostridiales;Peptostreptococcaceae;Terrisporobacter
RSV_genus653	Bacteria;Firmicutes;Clostridia;Clostridiales;Ruminococcaceae;Acetanaerobacterium
RSV_genus654	Bacteria;Firmicutes;Clostridia;Clostridiales;Ruminococcaceae;Anaerofilum
RSV_genus655	Bacteria;Firmicutes;Clostridia;Clostridiales;Ruminococcaceae;Anaerotruncus
RSV_genus656	Bacteria;Firmicutes;Clostridia;Clostridiales;Ruminococcaceae;Candidatus_Soleaferrea
RSV_genus657	Bacteria;Firmicutes;Clostridia;Clostridiales;Ruminococcaceae;Ethanoligenens
RSV_genus658	Bacteria;Firmicutes;Clostridia;Clostridiales;Ruminococcaceae;Faecalibacterium
RSV_genus659	Bacteria;Firmicutes;Clostridia;Clostridiales;Ruminococcaceae;Fastidiosipila
RSV_genus660	Bacteria;Firmicutes;Clostridia;Clostridiales;Ruminococcaceae;Flavonifractor
RSV_genus661	Bacteria;Firmicutes;Clostridia;Clostridiales;Ruminococcaceae;Hydrogenoanaerobacterium
RSV_genus662	Bacteria;Firmicutes;Clostridia;Clostridiales;Ruminococcaceae;Intestinimonas
RSV_genus663	Bacteria;Firmicutes;Clostridia;Clostridiales;Ruminococcaceae;NA
RSV_genus664	Bacteria;Firmicutes;Clostridia;Clostridiales;Ruminococcaceae;Oscillibacter
RSV_genus665	Bacteria;Firmicutes;Clostridia;Clostridiales;Ruminococcaceae;Oscillospira
RSV_genus666	Bacteria;Firmicutes;Clostridia;Clostridiales;Ruminococcaceae;Pseudoflavonifractor
RSV_genus667	Bacteria;Firmicutes;Clostridia;Clostridiales;Ruminococcaceae;Ruminiclostridium
RSV_genus668	Bacteria;Firmicutes;Clostridia;Clostridiales;Ruminococcaceae;Ruminiclostridium_1
RSV_genus669	Bacteria;Firmicutes;Clostridia;Clostridiales;Ruminococcaceae;Ruminiclostridium_5
RSV_genus670	Bacteria;Firmicutes;Clostridia;Clostridiales;Ruminococcaceae;Ruminiclostridium_6
RSV_genus671	Bacteria;Firmicutes;Clostridia;Clostridiales;Ruminococcaceae;Ruminiclostridium_9
RSV_genus672	Bacteria;Firmicutes;Clostridia;Clostridiales;Ruminococcaceae;Ruminococcaceae_NK4A214_group
RSV_genus673	Bacteria;Firmicutes;Clostridia;Clostridiales;Ruminococcaceae;Ruminococcaceae_UCG-002
RSV_genus674	Bacteria;Firmicutes;Clostridia;Clostridiales;Ruminococcaceae;Ruminococcaceae_UCG-003
RSV_genus675	Bacteria;Firmicutes;Clostridia;Clostridiales;Ruminococcaceae;Ruminococcaceae_UCG-004
RSV_genus676	Bacteria;Firmicutes;Clostridia;Clostridiales;Ruminococcaceae;Ruminococcaceae_UCG-005
RSV_genus677	Bacteria;Firmicutes;Clostridia;Clostridiales;Ruminococcaceae;Ruminococcaceae_UCG-007
RSV_genus678	Bacteria;Firmicutes;Clostridia;Clostridiales;Ruminococcaceae;Ruminococcaceae_UCG-008
RSV_genus679	Bacteria;Firmicutes;Clostridia;Clostridiales;Ruminococcaceae;Ruminococcaceae_UCG-009
RSV_genus680	Bacteria;Firmicutes;Clostridia;Clostridiales;Ruminococcaceae;Ruminococcaceae_UCG-010
RSV_genus681	Bacteria;Firmicutes;Clostridia;Clostridiales;Ruminococcaceae;Ruminococcaceae_UCG-011
RSV_genus682	Bacteria;Firmicutes;Clostridia;Clostridiales;Ruminococcaceae;Ruminococcaceae_UCG-013
RSV_genus683	Bacteria;Firmicutes;Clostridia;Clostridiales;Ruminococcaceae;Ruminococcaceae_UCG-014
RSV_genus684	Bacteria;Firmicutes;Clostridia;Clostridiales;Ruminococcaceae;Ruminococcus_1
RSV_genus685	Bacteria;Firmicutes;Clostridia;Clostridiales;Ruminococcaceae;Ruminococcus_2
RSV_genus686	Bacteria;Firmicutes;Clostridia;Clostridiales;Ruminococcaceae;Saccharofermentans
RSV_genus687	Bacteria;Firmicutes;Clostridia;Clostridiales;Ruminococcaceae;Subdoligranulum
RSV_genus688	Bacteria;Firmicutes;Clostridia;Clostridiales;Ruminococcaceae;[Eubacterium]_coprostanoligenes_group
RSV_genus689	Bacteria;Firmicutes;Clostridia;Clostridiales;Syntrophomonadaceae;Pelospora
RSV_genus690	Bacteria;Firmicutes;Clostridia;Halanaerobiales;64K2;NA
RSV_genus691	Bacteria;Firmicutes;Clostridia;NA;NA;NA
RSV_genus692	Bacteria;Firmicutes;Clostridia;Thermoanaerobacterales;Family_III;Caldicellulosiruptor
RSV_genus693	Bacteria;Firmicutes;Clostridia;Thermoanaerobacterales;Family_III;Thermoanaerobacterium
RSV_genus694	Bacteria;Firmicutes;Clostridia;Thermoanaerobacterales;NA;NA
RSV_genus695	Bacteria;Firmicutes;Clostridia;Thermoanaerobacterales;Thermoanaerobacteraceae;Caldanaerobius
RSV_genus696	Bacteria;Firmicutes;Clostridia;Thermoanaerobacterales;Thermoanaerobacteraceae;Syntrophaceticus
RSV_genus697	Bacteria;Firmicutes;Erysipelotrichia;Erysipelotrichales;Erysipelotrichaceae;Allobaculum
RSV_genus698	Bacteria;Firmicutes;Erysipelotrichia;Erysipelotrichales;Erysipelotrichaceae;Bulleidia
RSV_genus699	Bacteria;Firmicutes;Erysipelotrichia;Erysipelotrichales;Erysipelotrichaceae;Candidatus_Stoquefichus
RSV_genus700	Bacteria;Firmicutes;Erysipelotrichia;Erysipelotrichales;Erysipelotrichaceae;Catenibacterium
RSV_genus701	Bacteria;Firmicutes;Erysipelotrichia;Erysipelotrichales;Erysipelotrichaceae;Coprobacillus
RSV_genus702	Bacteria;Firmicutes;Erysipelotrichia;Erysipelotrichales;Erysipelotrichaceae;Dielma
RSV_genus703	Bacteria;Firmicutes;Erysipelotrichia;Erysipelotrichales;Erysipelotrichaceae;Eggerthia
RSV_genus704	Bacteria;Firmicutes;Erysipelotrichia;Erysipelotrichales;Erysipelotrichaceae;Erysipelatoclostridium
RSV_genus705	Bacteria;Firmicutes;Erysipelotrichia;Erysipelotrichales;Erysipelotrichaceae;Erysipelothrix
RSV_genus706	Bacteria;Firmicutes;Erysipelotrichia;Erysipelotrichales;Erysipelotrichaceae;Erysipelotrichaceae_UCG-001
RSV_genus707	Bacteria;Firmicutes;Erysipelotrichia;Erysipelotrichales;Erysipelotrichaceae;Erysipelotrichaceae_UCG-003
RSV_genus708	Bacteria;Firmicutes;Erysipelotrichia;Erysipelotrichales;Erysipelotrichaceae;Erysipelotrichaceae_UCG-004
RSV_genus709	Bacteria;Firmicutes;Erysipelotrichia;Erysipelotrichales;Erysipelotrichaceae;Erysipelotrichaceae_UCG-006
RSV_genus710	Bacteria;Firmicutes;Erysipelotrichia;Erysipelotrichales;Erysipelotrichaceae;Faecalitalea
RSV_genus711	Bacteria;Firmicutes;Erysipelotrichia;Erysipelotrichales;Erysipelotrichaceae;Holdemanella
RSV_genus712	Bacteria;Firmicutes;Erysipelotrichia;Erysipelotrichales;Erysipelotrichaceae;Holdemania
RSV_genus713	Bacteria;Firmicutes;Erysipelotrichia;Erysipelotrichales;Erysipelotrichaceae;Incertae_Sedis
RSV_genus714	Bacteria;Firmicutes;Erysipelotrichia;Erysipelotrichales;Erysipelotrichaceae;NA
RSV_genus715	Bacteria;Firmicutes;Erysipelotrichia;Erysipelotrichales;Erysipelotrichaceae;Sharpea
RSV_genus716	Bacteria;Firmicutes;Erysipelotrichia;Erysipelotrichales;Erysipelotrichaceae;Solobacterium
RSV_genus717	Bacteria;Firmicutes;Erysipelotrichia;Erysipelotrichales;Erysipelotrichaceae;Turicibacter
RSV_genus718	Bacteria;Firmicutes;Erysipelotrichia;Erysipelotrichales;Erysipelotrichaceae;[Anaerorhabdus]_furcosa_group
RSV_genus719	Bacteria;Firmicutes;NA;NA;NA;NA
RSV_genus720	Bacteria;Firmicutes;Negativicutes;Selenomonadales;Acidaminococcaceae;Acidaminococcus
RSV_genus721	Bacteria;Firmicutes;Negativicutes;Selenomonadales;Acidaminococcaceae;NA
RSV_genus722	Bacteria;Firmicutes;Negativicutes;Selenomonadales;Acidaminococcaceae;Phascolarctobacterium
RSV_genus723	Bacteria;Firmicutes;Negativicutes;Selenomonadales;Acidaminococcaceae;Succiniclasticum
RSV_genus724	Bacteria;Firmicutes;Negativicutes;Selenomonadales;NA;NA
RSV_genus725	Bacteria;Firmicutes;Negativicutes;Selenomonadales;Veillonellaceae;Allisonella
RSV_genus726	Bacteria;Firmicutes;Negativicutes;Selenomonadales;Veillonellaceae;Anaeroglobus
RSV_genus727	Bacteria;Firmicutes;Negativicutes;Selenomonadales;Veillonellaceae;Anaerovibrio
RSV_genus728	Bacteria;Firmicutes;Negativicutes;Selenomonadales;Veillonellaceae;Centipeda
RSV_genus729	Bacteria;Firmicutes;Negativicutes;Selenomonadales;Veillonellaceae;Dialister
RSV_genus730	Bacteria;Firmicutes;Negativicutes;Selenomonadales;Veillonellaceae;Megamonas
RSV_genus731	Bacteria;Firmicutes;Negativicutes;Selenomonadales;Veillonellaceae;Megasphaera
RSV_genus732	Bacteria;Firmicutes;Negativicutes;Selenomonadales;Veillonellaceae;Mitsuokella
RSV_genus733	Bacteria;Firmicutes;Negativicutes;Selenomonadales;Veillonellaceae;NA
RSV_genus734	Bacteria;Firmicutes;Negativicutes;Selenomonadales;Veillonellaceae;Negativicoccus
RSV_genus735	Bacteria;Firmicutes;Negativicutes;Selenomonadales;Veillonellaceae;Selenomonas
RSV_genus736	Bacteria;Firmicutes;Negativicutes;Selenomonadales;Veillonellaceae;Selenomonas_3
RSV_genus737	Bacteria;Firmicutes;Negativicutes;Selenomonadales;Veillonellaceae;Selenomonas_4
RSV_genus738	Bacteria;Firmicutes;Negativicutes;Selenomonadales;Veillonellaceae;Sporomusa
RSV_genus739	Bacteria;Firmicutes;Negativicutes;Selenomonadales;Veillonellaceae;Thermosinus
RSV_genus740	Bacteria;Firmicutes;Negativicutes;Selenomonadales;Veillonellaceae;Veillonella
RSV_genus741	Bacteria;Fusobacteria;Fusobacteriia;Fusobacteriales;Fusobacteriaceae;Cetobacterium
RSV_genus742	Bacteria;Fusobacteria;Fusobacteriia;Fusobacteriales;Fusobacteriaceae;Fusobacterium
RSV_genus743	Bacteria;Fusobacteria;Fusobacteriia;Fusobacteriales;Fusobacteriaceae;NA
RSV_genus744	Bacteria;Fusobacteria;Fusobacteriia;Fusobacteriales;Fusobacteriaceae;Psychrilyobacter
RSV_genus745	Bacteria;Fusobacteria;Fusobacteriia;Fusobacteriales;Hados.Sed.Eubac.3;NA
RSV_genus746	Bacteria;Fusobacteria;Fusobacteriia;Fusobacteriales;Leptotrichiaceae;Leptotrichia
RSV_genus747	Bacteria;Fusobacteria;Fusobacteriia;Fusobacteriales;Leptotrichiaceae;NA
RSV_genus748	Bacteria;Fusobacteria;Fusobacteriia;Fusobacteriales;Leptotrichiaceae;Sebaldella
RSV_genus749	Bacteria;Fusobacteria;Fusobacteriia;Fusobacteriales;Leptotrichiaceae;Sneathia
RSV_genus750	Bacteria;Fusobacteria;Fusobacteriia;Fusobacteriales;Leptotrichiaceae;Streptobacillus
RSV_genus751	Bacteria;Fusobacteria;Fusobacteriia;Fusobacteriales;NA;NA
RSV_genus752	Bacteria;Gemmatimonadetes;Gemmatimonadetes;AT425-EubC11_terrestrial_group;NA;NA
RSV_genus753	Bacteria;Gemmatimonadetes;Gemmatimonadetes;BD2-11_terrestrial_group;NA;NA
RSV_genus754	Bacteria;Gemmatimonadetes;Gemmatimonadetes;Gemmatimonadales;Gemmatimonadaceae;Gemmatimonas
RSV_genus755	Bacteria;Gemmatimonadetes;Gemmatimonadetes;Gemmatimonadales;Gemmatimonadaceae;NA
RSV_genus756	Bacteria;Gemmatimonadetes;Gemmatimonadetes;NA;NA;NA
RSV_genus757	Bacteria;Gemmatimonadetes;Gemmatimonadetes;S0134_terrestrial_group;NA;NA
RSV_genus758	Bacteria;Gracilibacteria;NA;NA;NA;NA
RSV_genus759	Bacteria;Hydrogenedentes;NA;NA;NA;NA
RSV_genus760	Bacteria;Latescibacteria;NA;NA;NA;NA
RSV_genus761	Bacteria;Lentisphaerae;Lentisphaerae_RFP12_gut_group;NA;NA;NA
RSV_genus762	Bacteria;Lentisphaerae;Lentisphaeria;Victivallales;Victivallaceae;Victivallis
RSV_genus763	Bacteria;Lentisphaerae;Oligosphaeria;Oligosphaerales;Oligosphaeraceae;NA
RSV_genus764	Bacteria;Lentisphaerae;WCHB1-25;NA;NA;NA
RSV_genus765	Bacteria;Microgenomates;NA;NA;NA;NA
RSV_genus766	Bacteria;NA;NA;NA;NA;NA
RSV_genus767	Bacteria;Nitrospirae;Nitrospira;Nitrospirales;0319-6A21;NA
RSV_genus768	Bacteria;Nitrospirae;Nitrospira;Nitrospirales;Nitrospiraceae;Nitrospira
RSV_genus769	Bacteria;Omnitrophica;NPL-UPA2;NA;NA;NA
RSV_genus770	Bacteria;PAUC34f;NA;NA;NA;NA
RSV_genus771	Bacteria;Parcubacteria;NA;NA;NA;NA
RSV_genus772	Bacteria;Planctomycetes;NA;NA;NA;NA
RSV_genus773	Bacteria;Planctomycetes;OM190;NA;NA;NA
RSV_genus774	Bacteria;Planctomycetes;Phycisphaerae;CPla-3_termite_group;NA;NA
RSV_genus775	Bacteria;Planctomycetes;Phycisphaerae;Phycisphaerales;NA;NA
RSV_genus776	Bacteria;Planctomycetes;Phycisphaerae;Phycisphaerales;Phycisphaeraceae;AKYG587
RSV_genus777	Bacteria;Planctomycetes;Phycisphaerae;Phycisphaerales;Phycisphaeraceae;NA
RSV_genus778	Bacteria;Planctomycetes;Phycisphaerae;Phycisphaerales;Phycisphaeraceae;SM1A02
RSV_genus779	Bacteria;Planctomycetes;Phycisphaerae;Phycisphaerales;Phycisphaeraceae;Urania-1B-19_marine_sediment_group
RSV_genus780	Bacteria;Planctomycetes;Phycisphaerae;WD2101_soil_group;NA;NA
RSV_genus781	Bacteria;Planctomycetes;Pla4_lineage;NA;NA;NA
RSV_genus782	Bacteria;Planctomycetes;Planctomycetacia;Planctomycetales;Planctomycetaceae;CPla-4_termite_group
RSV_genus783	Bacteria;Planctomycetes;Planctomycetacia;Planctomycetales;Planctomycetaceae;Gemmata
RSV_genus784	Bacteria;Planctomycetes;Planctomycetacia;Planctomycetales;Planctomycetaceae;Isosphaera
RSV_genus785	Bacteria;Planctomycetes;Planctomycetacia;Planctomycetales;Planctomycetaceae;NA
RSV_genus786	Bacteria;Planctomycetes;Planctomycetacia;Planctomycetales;Planctomycetaceae;Pir4_lineage
RSV_genus787	Bacteria;Planctomycetes;Planctomycetacia;Planctomycetales;Planctomycetaceae;Pirellula
RSV_genus788	Bacteria;Planctomycetes;Planctomycetacia;Planctomycetales;Planctomycetaceae;Planctomyces
RSV_genus789	Bacteria;Planctomycetes;Planctomycetacia;Planctomycetales;Planctomycetaceae;Rhodopirellula
RSV_genus790	Bacteria;Planctomycetes;Planctomycetacia;Planctomycetales;Planctomycetaceae;Rubripirellula
RSV_genus791	Bacteria;Planctomycetes;Planctomycetacia;Planctomycetales;Planctomycetaceae;Singulisphaera
RSV_genus792	Bacteria;Planctomycetes;vadinHA49;NA;NA;NA
RSV_genus793	Bacteria;Proteobacteria;ARKDMS-49;NA;NA;NA
RSV_genus794	Bacteria;Proteobacteria;Alphaproteobacteria;Caulobacterales;Caulobacteraceae;Asticcacaulis
RSV_genus795	Bacteria;Proteobacteria;Alphaproteobacteria;Caulobacterales;Caulobacteraceae;Brevundimonas
RSV_genus796	Bacteria;Proteobacteria;Alphaproteobacteria;Caulobacterales;Caulobacteraceae;Caulobacter
RSV_genus797	Bacteria;Proteobacteria;Alphaproteobacteria;Caulobacterales;Caulobacteraceae;NA
RSV_genus798	Bacteria;Proteobacteria;Alphaproteobacteria;Caulobacterales;Caulobacteraceae;Phenylobacterium
RSV_genus799	Bacteria;Proteobacteria;Alphaproteobacteria;Caulobacterales;Hyphomonadaceae;Hirschia
RSV_genus800	Bacteria;Proteobacteria;Alphaproteobacteria;Caulobacterales;Hyphomonadaceae;Hyphomonas
RSV_genus801	Bacteria;Proteobacteria;Alphaproteobacteria;Caulobacterales;Hyphomonadaceae;Robiginitomaculum
RSV_genus802	Bacteria;Proteobacteria;Alphaproteobacteria;Caulobacterales;Hyphomonadaceae;Woodsholea
RSV_genus803	Bacteria;Proteobacteria;Alphaproteobacteria;DB1-14;NA;NA
RSV_genus804	Bacteria;Proteobacteria;Alphaproteobacteria;NA;NA;NA
RSV_genus805	Bacteria;Proteobacteria;Alphaproteobacteria;OCS116_clade;NA;NA
RSV_genus806	Bacteria;Proteobacteria;Alphaproteobacteria;Rhizobiales;A0839;NA
RSV_genus807	Bacteria;Proteobacteria;Alphaproteobacteria;Rhizobiales;Aurantimonadaceae;Aurantimonas
RSV_genus808	Bacteria;Proteobacteria;Alphaproteobacteria;Rhizobiales;Aurantimonadaceae;Aureimonas
RSV_genus809	Bacteria;Proteobacteria;Alphaproteobacteria;Rhizobiales;Aurantimonadaceae;Martelella
RSV_genus810	Bacteria;Proteobacteria;Alphaproteobacteria;Rhizobiales;Aurantimonadaceae;NA
RSV_genus811	Bacteria;Proteobacteria;Alphaproteobacteria;Rhizobiales;BCf3-20;NA
RSV_genus812	Bacteria;Proteobacteria;Alphaproteobacteria;Rhizobiales;Bartonellaceae;Bartonella
RSV_genus813	Bacteria;Proteobacteria;Alphaproteobacteria;Rhizobiales;Beijerinckiaceae;Chelatococcus
RSV_genus814	Bacteria;Proteobacteria;Alphaproteobacteria;Rhizobiales;Beijerinckiaceae;Methylorosula
RSV_genus815	Bacteria;Proteobacteria;Alphaproteobacteria;Rhizobiales;Beijerinckiaceae;Methylovirgula
RSV_genus816	Bacteria;Proteobacteria;Alphaproteobacteria;Rhizobiales;Beijerinckiaceae;NA
RSV_genus817	Bacteria;Proteobacteria;Alphaproteobacteria;Rhizobiales;Bradyrhizobiaceae;Afipia
RSV_genus818	Bacteria;Proteobacteria;Alphaproteobacteria;Rhizobiales;Bradyrhizobiaceae;Bosea
RSV_genus819	Bacteria;Proteobacteria;Alphaproteobacteria;Rhizobiales;Bradyrhizobiaceae;Bradyrhizobium
RSV_genus820	Bacteria;Proteobacteria;Alphaproteobacteria;Rhizobiales;Bradyrhizobiaceae;NA
RSV_genus821	Bacteria;Proteobacteria;Alphaproteobacteria;Rhizobiales;Bradyrhizobiaceae;Nitrobacter
RSV_genus822	Bacteria;Proteobacteria;Alphaproteobacteria;Rhizobiales;Bradyrhizobiaceae;Oligotropha
RSV_genus823	Bacteria;Proteobacteria;Alphaproteobacteria;Rhizobiales;Bradyrhizobiaceae;Rhodopseudomonas
RSV_genus824	Bacteria;Proteobacteria;Alphaproteobacteria;Rhizobiales;Bradyrhizobiaceae;Salinarimonas
RSV_genus825	Bacteria;Proteobacteria;Alphaproteobacteria;Rhizobiales;Bradyrhizobiaceae;Tardiphaga
RSV_genus826	Bacteria;Proteobacteria;Alphaproteobacteria;Rhizobiales;Brucellaceae;Brucella
RSV_genus827	Bacteria;Proteobacteria;Alphaproteobacteria;Rhizobiales;Brucellaceae;NA
RSV_genus828	Bacteria;Proteobacteria;Alphaproteobacteria;Rhizobiales;Brucellaceae;Ochrobactrum
RSV_genus829	Bacteria;Proteobacteria;Alphaproteobacteria;Rhizobiales;Brucellaceae;Paenochrobactrum
RSV_genus830	Bacteria;Proteobacteria;Alphaproteobacteria;Rhizobiales;DUNssu044;NA
RSV_genus831	Bacteria;Proteobacteria;Alphaproteobacteria;Rhizobiales;FukuN57;NA
RSV_genus832	Bacteria;Proteobacteria;Alphaproteobacteria;Rhizobiales;Hyphomicrobiaceae;Ancalomicrobium
RSV_genus833	Bacteria;Proteobacteria;Alphaproteobacteria;Rhizobiales;Hyphomicrobiaceae;Devosia
RSV_genus834	Bacteria;Proteobacteria;Alphaproteobacteria;Rhizobiales;Hyphomicrobiaceae;Hyphomicrobium
RSV_genus835	Bacteria;Proteobacteria;Alphaproteobacteria;Rhizobiales;Hyphomicrobiaceae;NA
RSV_genus836	Bacteria;Proteobacteria;Alphaproteobacteria;Rhizobiales;Hyphomicrobiaceae;Pedomicrobium
RSV_genus837	Bacteria;Proteobacteria;Alphaproteobacteria;Rhizobiales;Hyphomicrobiaceae;Pelagibacterium
RSV_genus838	Bacteria;Proteobacteria;Alphaproteobacteria;Rhizobiales;Hyphomicrobiaceae;Rhodomicrobium
RSV_genus839	Bacteria;Proteobacteria;Alphaproteobacteria;Rhizobiales;Hyphomicrobiaceae;Rhodoplanes
RSV_genus840	Bacteria;Proteobacteria;Alphaproteobacteria;Rhizobiales;Hyphomicrobiaceae;Vasilyevaea
RSV_genus841	Bacteria;Proteobacteria;Alphaproteobacteria;Rhizobiales;JG34-KF-361;NA
RSV_genus842	Bacteria;Proteobacteria;Alphaproteobacteria;Rhizobiales;JG35-K1-AG5;NA
RSV_genus843	Bacteria;Proteobacteria;Alphaproteobacteria;Rhizobiales;KF-JG30-B3;NA
RSV_genus844	Bacteria;Proteobacteria;Alphaproteobacteria;Rhizobiales;MNG7;NA
RSV_genus845	Bacteria;Proteobacteria;Alphaproteobacteria;Rhizobiales;Methylobacteriaceae;Meganema
RSV_genus846	Bacteria;Proteobacteria;Alphaproteobacteria;Rhizobiales;Methylobacteriaceae;Methylobacterium
RSV_genus847	Bacteria;Proteobacteria;Alphaproteobacteria;Rhizobiales;Methylobacteriaceae;Microvirga
RSV_genus848	Bacteria;Proteobacteria;Alphaproteobacteria;Rhizobiales;Methylobacteriaceae;NA
RSV_genus849	Bacteria;Proteobacteria;Alphaproteobacteria;Rhizobiales;Methylocystaceae;Hansschlegelia
RSV_genus850	Bacteria;Proteobacteria;Alphaproteobacteria;Rhizobiales;Methylocystaceae;NA
RSV_genus851	Bacteria;Proteobacteria;Alphaproteobacteria;Rhizobiales;Methylocystaceae;Pleomorphomonas
RSV_genus852	Bacteria;Proteobacteria;Alphaproteobacteria;Rhizobiales;NA;NA
RSV_genus853	Bacteria;Proteobacteria;Alphaproteobacteria;Rhizobiales;Phyllobacteriaceae;Aliihoeflea
RSV_genus854	Bacteria;Proteobacteria;Alphaproteobacteria;Rhizobiales;Phyllobacteriaceae;Aminobacter
RSV_genus855	Bacteria;Proteobacteria;Alphaproteobacteria;Rhizobiales;Phyllobacteriaceae;Aquamicrobium
RSV_genus856	Bacteria;Proteobacteria;Alphaproteobacteria;Rhizobiales;Phyllobacteriaceae;Mesorhizobium
RSV_genus857	Bacteria;Proteobacteria;Alphaproteobacteria;Rhizobiales;Phyllobacteriaceae;NA
RSV_genus858	Bacteria;Proteobacteria;Alphaproteobacteria;Rhizobiales;Phyllobacteriaceae;Nitratireductor
RSV_genus859	Bacteria;Proteobacteria;Alphaproteobacteria;Rhizobiales;Phyllobacteriaceae;Phyllobacterium
RSV_genus860	Bacteria;Proteobacteria;Alphaproteobacteria;Rhizobiales;Phyllobacteriaceae;Pseudahrensia
RSV_genus861	Bacteria;Proteobacteria;Alphaproteobacteria;Rhizobiales;Rhizobiaceae;Ensifer
RSV_genus862	Bacteria;Proteobacteria;Alphaproteobacteria;Rhizobiales;Rhizobiaceae;NA
RSV_genus863	Bacteria;Proteobacteria;Alphaproteobacteria;Rhizobiales;Rhizobiaceae;Neorhizobium
RSV_genus864	Bacteria;Proteobacteria;Alphaproteobacteria;Rhizobiales;Rhizobiaceae;Rhizobium
RSV_genus865	Bacteria;Proteobacteria;Alphaproteobacteria;Rhizobiales;Rhizobiaceae;Shinella
RSV_genus866	Bacteria;Proteobacteria;Alphaproteobacteria;Rhizobiales;Rhizobiales_Incertae_Sedis;Agaricicola
RSV_genus867	Bacteria;Proteobacteria;Alphaproteobacteria;Rhizobiales;Rhizobiales_Incertae_Sedis;Alsobacter
RSV_genus868	Bacteria;Proteobacteria;Alphaproteobacteria;Rhizobiales;Rhizobiales_Incertae_Sedis;Bauldia
RSV_genus869	Bacteria;Proteobacteria;Alphaproteobacteria;Rhizobiales;Rhizobiales_Incertae_Sedis;Candidatus_Liberibacter
RSV_genus870	Bacteria;Proteobacteria;Alphaproteobacteria;Rhizobiales;Rhizobiales_Incertae_Sedis;Phreatobacter
RSV_genus871	Bacteria;Proteobacteria;Alphaproteobacteria;Rhizobiales;Rhizobiales_Incertae_Sedis;Rhizomicrobium
RSV_genus872	Bacteria;Proteobacteria;Alphaproteobacteria;Rhizobiales;Rhodobiaceae;Afifella
RSV_genus873	Bacteria;Proteobacteria;Alphaproteobacteria;Rhizobiales;Rhodobiaceae;Methyloligella
RSV_genus874	Bacteria;Proteobacteria;Alphaproteobacteria;Rhizobiales;Rhodobiaceae;NA
RSV_genus875	Bacteria;Proteobacteria;Alphaproteobacteria;Rhizobiales;Rhodobiaceae;Parvibaculum
RSV_genus876	Bacteria;Proteobacteria;Alphaproteobacteria;Rhizobiales;Xanthobacteraceae;Aquabacter
RSV_genus877	Bacteria;Proteobacteria;Alphaproteobacteria;Rhizobiales;Xanthobacteraceae;Labrys
RSV_genus878	Bacteria;Proteobacteria;Alphaproteobacteria;Rhizobiales;Xanthobacteraceae;NA
RSV_genus879	Bacteria;Proteobacteria;Alphaproteobacteria;Rhizobiales;Xanthobacteraceae;Pseudolabrys
RSV_genus880	Bacteria;Proteobacteria;Alphaproteobacteria;Rhizobiales;Xanthobacteraceae;Pseudoxanthobacter
RSV_genus881	Bacteria;Proteobacteria;Alphaproteobacteria;Rhizobiales;Xanthobacteraceae;Starkeya
RSV_genus882	Bacteria;Proteobacteria;Alphaproteobacteria;Rhizobiales;Xanthobacteraceae;Variibacter
RSV_genus883	Bacteria;Proteobacteria;Alphaproteobacteria;Rhizobiales;Xanthobacteraceae;Xanthobacter
RSV_genus884	Bacteria;Proteobacteria;Alphaproteobacteria;Rhodobacterales;Rhodobacteraceae;Amaricoccus
RSV_genus885	Bacteria;Proteobacteria;Alphaproteobacteria;Rhodobacterales;Rhodobacteraceae;Defluviimonas
RSV_genus886	Bacteria;Proteobacteria;Alphaproteobacteria;Rhodobacterales;Rhodobacteraceae;Falsirhodobacter
RSV_genus887	Bacteria;Proteobacteria;Alphaproteobacteria;Rhodobacterales;Rhodobacteraceae;Gemmobacter
RSV_genus888	Bacteria;Proteobacteria;Alphaproteobacteria;Rhodobacterales;Rhodobacteraceae;Haematobacter
RSV_genus889	Bacteria;Proteobacteria;Alphaproteobacteria;Rhodobacterales;Rhodobacteraceae;Maribius
RSV_genus890	Bacteria;Proteobacteria;Alphaproteobacteria;Rhodobacterales;Rhodobacteraceae;Marivita
RSV_genus891	Bacteria;Proteobacteria;Alphaproteobacteria;Rhodobacterales;Rhodobacteraceae;NA
RSV_genus892	Bacteria;Proteobacteria;Alphaproteobacteria;Rhodobacterales;Rhodobacteraceae;Nesiotobacter
RSV_genus893	Bacteria;Proteobacteria;Alphaproteobacteria;Rhodobacterales;Rhodobacteraceae;Paenirhodobacter
RSV_genus894	Bacteria;Proteobacteria;Alphaproteobacteria;Rhodobacterales;Rhodobacteraceae;Palleronia
RSV_genus895	Bacteria;Proteobacteria;Alphaproteobacteria;Rhodobacterales;Rhodobacteraceae;Paracocccus
RSV_genus896	Bacteria;Proteobacteria;Alphaproteobacteria;Rhodobacterales;Rhodobacteraceae;Profundibacterium
RSV_genus897	Bacteria;Proteobacteria;Alphaproteobacteria;Rhodobacterales;Rhodobacteraceae;Rhodobacter
RSV_genus898	Bacteria;Proteobacteria;Alphaproteobacteria;Rhodobacterales;Rhodobacteraceae;Rubellimicrobium
RSV_genus899	Bacteria;Proteobacteria;Alphaproteobacteria;Rhodobacterales;Rhodobacteraceae;Ruegeria
RSV_genus900	Bacteria;Proteobacteria;Alphaproteobacteria;Rhodobacterales;Rhodobacteraceae;Tabrizicola
RSV_genus901	Bacteria;Proteobacteria;Alphaproteobacteria;Rhodospirillales;AKYH478;NA
RSV_genus902	Bacteria;Proteobacteria;Alphaproteobacteria;Rhodospirillales;Acetobacteraceae;Acetobacter
RSV_genus903	Bacteria;Proteobacteria;Alphaproteobacteria;Rhodospirillales;Acetobacteraceae;Acidicaldus
RSV_genus904	Bacteria;Proteobacteria;Alphaproteobacteria;Rhodospirillales;Acetobacteraceae;Acidiphilium
RSV_genus905	Bacteria;Proteobacteria;Alphaproteobacteria;Rhodospirillales;Acetobacteraceae;Acidisoma
RSV_genus906	Bacteria;Proteobacteria;Alphaproteobacteria;Rhodospirillales;Acetobacteraceae;Acidocella
RSV_genus907	Bacteria;Proteobacteria;Alphaproteobacteria;Rhodospirillales;Acetobacteraceae;Asaia
RSV_genus908	Bacteria;Proteobacteria;Alphaproteobacteria;Rhodospirillales;Acetobacteraceae;Belnapia
RSV_genus909	Bacteria;Proteobacteria;Alphaproteobacteria;Rhodospirillales;Acetobacteraceae;Craurococcus
RSV_genus910	Bacteria;Proteobacteria;Alphaproteobacteria;Rhodospirillales;Acetobacteraceae;Gluconacetobacter
RSV_genus911	Bacteria;Proteobacteria;Alphaproteobacteria;Rhodospirillales;Acetobacteraceae;Gluconobacter
RSV_genus912	Bacteria;Proteobacteria;Alphaproteobacteria;Rhodospirillales;Acetobacteraceae;NA
RSV_genus913	Bacteria;Proteobacteria;Alphaproteobacteria;Rhodospirillales;Acetobacteraceae;Paracraurococcus
RSV_genus914	Bacteria;Proteobacteria;Alphaproteobacteria;Rhodospirillales;Acetobacteraceae;Roseococcus
RSV_genus915	Bacteria;Proteobacteria;Alphaproteobacteria;Rhodospirillales;Acetobacteraceae;Roseomonas
RSV_genus916	Bacteria;Proteobacteria;Alphaproteobacteria;Rhodospirillales;Acetobacteraceae;Saccharibacter
RSV_genus917	Bacteria;Proteobacteria;Alphaproteobacteria;Rhodospirillales;Acetobacteraceae;Stella
RSV_genus918	Bacteria;Proteobacteria;Alphaproteobacteria;Rhodospirillales;B79;NA
RSV_genus919	Bacteria;Proteobacteria;Alphaproteobacteria;Rhodospirillales;DA111;NA
RSV_genus920	Bacteria;Proteobacteria;Alphaproteobacteria;Rhodospirillales;I-10;NA
RSV_genus921	Bacteria;Proteobacteria;Alphaproteobacteria;Rhodospirillales;JG37-AG-20;NA
RSV_genus922	Bacteria;Proteobacteria;Alphaproteobacteria;Rhodospirillales;KCM-B-60;NA
RSV_genus923	Bacteria;Proteobacteria;Alphaproteobacteria;Rhodospirillales;MSB-1E8;NA
RSV_genus924	Bacteria;Proteobacteria;Alphaproteobacteria;Rhodospirillales;NA;NA
RSV_genus925	Bacteria;Proteobacteria;Alphaproteobacteria;Rhodospirillales;Rhodospirillaceae;AEGEAN-169_marine_group
RSV_genus926	Bacteria;Proteobacteria;Alphaproteobacteria;Rhodospirillales;Rhodospirillaceae;Azospirillum
RSV_genus927	Bacteria;Proteobacteria;Alphaproteobacteria;Rhodospirillales;Rhodospirillaceae;Defluviicoccus
RSV_genus928	Bacteria;Proteobacteria;Alphaproteobacteria;Rhodospirillales;Rhodospirillaceae;Dongia
RSV_genus929	Bacteria;Proteobacteria;Alphaproteobacteria;Rhodospirillales;Rhodospirillaceae;Magnetospirillum
RSV_genus930	Bacteria;Proteobacteria;Alphaproteobacteria;Rhodospirillales;Rhodospirillaceae;Marispirillum
RSV_genus931	Bacteria;Proteobacteria;Alphaproteobacteria;Rhodospirillales;Rhodospirillaceae;NA
RSV_genus932	Bacteria;Proteobacteria;Alphaproteobacteria;Rhodospirillales;Rhodospirillaceae;Skermanella
RSV_genus933	Bacteria;Proteobacteria;Alphaproteobacteria;Rhodospirillales;Rhodospirillaceae;Telmatospirillum
RSV_genus934	Bacteria;Proteobacteria;Alphaproteobacteria;Rhodospirillales;Rhodospirillaceae;Thalassospira
RSV_genus935	Bacteria;Proteobacteria;Alphaproteobacteria;Rhodospirillales;Rhodospirillales_Incertae_Sedis;Candidatus_Alysiosphaera
RSV_genus936	Bacteria;Proteobacteria;Alphaproteobacteria;Rhodospirillales;Rhodospirillales_Incertae_Sedis;Geminicoccus
RSV_genus937	Bacteria;Proteobacteria;Alphaproteobacteria;Rhodospirillales;Rhodospirillales_Incertae_Sedis;NA
RSV_genus938	Bacteria;Proteobacteria;Alphaproteobacteria;Rhodospirillales;Rhodospirillales_Incertae_Sedis;Reyranella
RSV_genus939	Bacteria;Proteobacteria;Alphaproteobacteria;Rickettsiales;AKIW1012;NA
RSV_genus940	Bacteria;Proteobacteria;Alphaproteobacteria;Rickettsiales;Anaplasmataceae;Wolbachia
RSV_genus941	Bacteria;Proteobacteria;Alphaproteobacteria;Rickettsiales;Holosporaceae;NA
RSV_genus942	Bacteria;Proteobacteria;Alphaproteobacteria;Rickettsiales;LWSR-14;NA
RSV_genus943	Bacteria;Proteobacteria;Alphaproteobacteria;Rickettsiales;Mitochondria;NA
RSV_genus944	Bacteria;Proteobacteria;Alphaproteobacteria;Rickettsiales;NA;NA
RSV_genus945	Bacteria;Proteobacteria;Alphaproteobacteria;Rickettsiales;Rickettsiaceae;NA
RSV_genus946	Bacteria;Proteobacteria;Alphaproteobacteria;Rickettsiales;Rickettsiaceae;Rickettsia
RSV_genus947	Bacteria;Proteobacteria;Alphaproteobacteria;Rickettsiales;Rickettsiales_Incertae_Sedis;Candidatus_Captivus
RSV_genus948	Bacteria;Proteobacteria;Alphaproteobacteria;Rickettsiales;Rickettsiales_Incertae_Sedis;Candidatus_Hepatincola
RSV_genus949	Bacteria;Proteobacteria;Alphaproteobacteria;Rickettsiales;Rickettsiales_Incertae_Sedis;Candidatus_Odyssella
RSV_genus950	Bacteria;Proteobacteria;Alphaproteobacteria;Rickettsiales;SAR116_clade;NA
RSV_genus951	Bacteria;Proteobacteria;Alphaproteobacteria;Rickettsiales;SM2D12;NA
RSV_genus952	Bacteria;Proteobacteria;Alphaproteobacteria;Rickettsiales;TK34;NA
RSV_genus953	Bacteria;Proteobacteria;Alphaproteobacteria;Sphingomonadales;7B-8;NA
RSV_genus954	Bacteria;Proteobacteria;Alphaproteobacteria;Sphingomonadales;AKYG937;NA
RSV_genus955	Bacteria;Proteobacteria;Alphaproteobacteria;Sphingomonadales;DSSF69;NA
RSV_genus956	Bacteria;Proteobacteria;Alphaproteobacteria;Sphingomonadales;Ellin6055;NA
RSV_genus957	Bacteria;Proteobacteria;Alphaproteobacteria;Sphingomonadales;Erythrobacteraceae;Altererythrobacter
RSV_genus958	Bacteria;Proteobacteria;Alphaproteobacteria;Sphingomonadales;Erythrobacteraceae;Erythrobacter
RSV_genus959	Bacteria;Proteobacteria;Alphaproteobacteria;Sphingomonadales;Erythrobacteraceae;NA
RSV_genus960	Bacteria;Proteobacteria;Alphaproteobacteria;Sphingomonadales;Erythrobacteraceae;Porphyrobacter
RSV_genus961	Bacteria;Proteobacteria;Alphaproteobacteria;Sphingomonadales;JG34-KF-161;NA
RSV_genus962	Bacteria;Proteobacteria;Alphaproteobacteria;Sphingomonadales;M05-Pitesti;NA
RSV_genus963	Bacteria;Proteobacteria;Alphaproteobacteria;Sphingomonadales;NA;NA
RSV_genus964	Bacteria;Proteobacteria;Alphaproteobacteria;Sphingomonadales;Sphingomonadaceae;Blastomonas
RSV_genus965	Bacteria;Proteobacteria;Alphaproteobacteria;Sphingomonadales;Sphingomonadaceae;NA
RSV_genus966	Bacteria;Proteobacteria;Alphaproteobacteria;Sphingomonadales;Sphingomonadaceae;Novosphingobium
RSV_genus967	Bacteria;Proteobacteria;Alphaproteobacteria;Sphingomonadales;Sphingomonadaceae;Polymorphobacter
RSV_genus968	Bacteria;Proteobacteria;Alphaproteobacteria;Sphingomonadales;Sphingomonadaceae;Sandaracinobacter
RSV_genus969	Bacteria;Proteobacteria;Alphaproteobacteria;Sphingomonadales;Sphingomonadaceae;Sphingobium
RSV_genus970	Bacteria;Proteobacteria;Alphaproteobacteria;Sphingomonadales;Sphingomonadaceae;Sphingomicrobium
RSV_genus971	Bacteria;Proteobacteria;Alphaproteobacteria;Sphingomonadales;Sphingomonadaceae;Sphingomonas
RSV_genus972	Bacteria;Proteobacteria;Alphaproteobacteria;Sphingomonadales;Sphingomonadaceae;Sphingopyxis
RSV_genus973	Bacteria;Proteobacteria;Alphaproteobacteria;Sphingomonadales;Sphingomonadaceae;Sphingorhabdus
RSV_genus974	Bacteria;Proteobacteria;Alphaproteobacteria;Sphingomonadales;Sphingomonadaceae;Zymomonas
RSV_genus975	Bacteria;Proteobacteria;Betaproteobacteria;B1-7BS;NA;NA
RSV_genus976	Bacteria;Proteobacteria;Betaproteobacteria;Burkholderiales;Alcaligenaceae;Achromobacter
RSV_genus977	Bacteria;Proteobacteria;Betaproteobacteria;Burkholderiales;Alcaligenaceae;Advenella
RSV_genus978	Bacteria;Proteobacteria;Betaproteobacteria;Burkholderiales;Alcaligenaceae;Alcaligenes
RSV_genus979	Bacteria;Proteobacteria;Betaproteobacteria;Burkholderiales;Alcaligenaceae;Bordetella
RSV_genus980	Bacteria;Proteobacteria;Betaproteobacteria;Burkholderiales;Alcaligenaceae;Castellaniella
RSV_genus981	Bacteria;Proteobacteria;Betaproteobacteria;Burkholderiales;Alcaligenaceae;GKS98_freshwater_group
RSV_genus982	Bacteria;Proteobacteria;Betaproteobacteria;Burkholderiales;Alcaligenaceae;Kerstersia
RSV_genus983	Bacteria;Proteobacteria;Betaproteobacteria;Burkholderiales;Alcaligenaceae;MWH-UniP1_aquatic_group
RSV_genus984	Bacteria;Proteobacteria;Betaproteobacteria;Burkholderiales;Alcaligenaceae;NA
RSV_genus985	Bacteria;Proteobacteria;Betaproteobacteria;Burkholderiales;Alcaligenaceae;Oligella
RSV_genus986	Bacteria;Proteobacteria;Betaproteobacteria;Burkholderiales;Alcaligenaceae;Parapusillimonas
RSV_genus987	Bacteria;Proteobacteria;Betaproteobacteria;Burkholderiales;Alcaligenaceae;Parasutterella
RSV_genus988	Bacteria;Proteobacteria;Betaproteobacteria;Burkholderiales;Alcaligenaceae;Pelistega
RSV_genus989	Bacteria;Proteobacteria;Betaproteobacteria;Burkholderiales;Alcaligenaceae;Pusillimonas
RSV_genus990	Bacteria;Proteobacteria;Betaproteobacteria;Burkholderiales;Alcaligenaceae;Sutterella
RSV_genus991	Bacteria;Proteobacteria;Betaproteobacteria;Burkholderiales;Burkholderiaceae;Burkholderia
RSV_genus992	Bacteria;Proteobacteria;Betaproteobacteria;Burkholderiales;Burkholderiaceae;Cupriavidus
RSV_genus993	Bacteria;Proteobacteria;Betaproteobacteria;Burkholderiales;Burkholderiaceae;Lautropia
RSV_genus994	Bacteria;Proteobacteria;Betaproteobacteria;Burkholderiales;Burkholderiaceae;Limnobacter
RSV_genus995	Bacteria;Proteobacteria;Betaproteobacteria;Burkholderiales;Burkholderiaceae;NA
RSV_genus996	Bacteria;Proteobacteria;Betaproteobacteria;Burkholderiales;Burkholderiaceae;Pandoraea
RSV_genus997	Bacteria;Proteobacteria;Betaproteobacteria;Burkholderiales;Burkholderiaceae;Polynucleobacter
RSV_genus998	Bacteria;Proteobacteria;Betaproteobacteria;Burkholderiales;Burkholderiaceae;Ralstonia
RSV_genus999	Bacteria;Proteobacteria;Betaproteobacteria;Burkholderiales;Burkholderiales_Incertae_Sedis;Thiomonas
RSV_genus1000	Bacteria;Proteobacteria;Betaproteobacteria;Burkholderiales;Comamonadaceae;Acidovorax
RSV_genus1001	Bacteria;Proteobacteria;Betaproteobacteria;Burkholderiales;Comamonadaceae;Albidiferax
RSV_genus1002	Bacteria;Proteobacteria;Betaproteobacteria;Burkholderiales;Comamonadaceae;Aquabacterium
RSV_genus1003	Bacteria;Proteobacteria;Betaproteobacteria;Burkholderiales;Comamonadaceae;Azohydromonas
RSV_genus1004	Bacteria;Proteobacteria;Betaproteobacteria;Burkholderiales;Comamonadaceae;Brachymonas
RSV_genus1005	Bacteria;Proteobacteria;Betaproteobacteria;Burkholderiales;Comamonadaceae;Caenimonas
RSV_genus1006	Bacteria;Proteobacteria;Betaproteobacteria;Burkholderiales;Comamonadaceae;Comamonas
RSV_genus1007	Bacteria;Proteobacteria;Betaproteobacteria;Burkholderiales;Comamonadaceae;Curvibacter
RSV_genus1008	Bacteria;Proteobacteria;Betaproteobacteria;Burkholderiales;Comamonadaceae;Delftia
RSV_genus1009	Bacteria;Proteobacteria;Betaproteobacteria;Burkholderiales;Comamonadaceae;Diaphorobacter
RSV_genus1010	Bacteria;Proteobacteria;Betaproteobacteria;Burkholderiales;Comamonadaceae;Extensimonas
RSV_genus1011	Bacteria;Proteobacteria;Betaproteobacteria;Burkholderiales;Comamonadaceae;Hydrogenophaga
RSV_genus1012	Bacteria;Proteobacteria;Betaproteobacteria;Burkholderiales;Comamonadaceae;Inhella
RSV_genus1013	Bacteria;Proteobacteria;Betaproteobacteria;Burkholderiales;Comamonadaceae;Kinneretia
RSV_genus1014	Bacteria;Proteobacteria;Betaproteobacteria;Burkholderiales;Comamonadaceae;Lampropedia
RSV_genus1015	Bacteria;Proteobacteria;Betaproteobacteria;Burkholderiales;Comamonadaceae;Limnohabitans
RSV_genus1016	Bacteria;Proteobacteria;Betaproteobacteria;Burkholderiales;Comamonadaceae;NA
RSV_genus1017	Bacteria;Proteobacteria;Betaproteobacteria;Burkholderiales;Comamonadaceae;Ottowia
RSV_genus1018	Bacteria;Proteobacteria;Betaproteobacteria;Burkholderiales;Comamonadaceae;Pelomonas
RSV_genus1019	Bacteria;Proteobacteria;Betaproteobacteria;Burkholderiales;Comamonadaceae;Piscinibacter
RSV_genus1020	Bacteria;Proteobacteria;Betaproteobacteria;Burkholderiales;Comamonadaceae;Pseudacidovorax
RSV_genus1021	Bacteria;Proteobacteria;Betaproteobacteria;Burkholderiales;Comamonadaceae;Pseudorhodoferax
RSV_genus1022	Bacteria;Proteobacteria;Betaproteobacteria;Burkholderiales;Comamonadaceae;Ramlibacter
RSV_genus1023	Bacteria;Proteobacteria;Betaproteobacteria;Burkholderiales;Comamonadaceae;Rhizobacter
RSV_genus1024	Bacteria;Proteobacteria;Betaproteobacteria;Burkholderiales;Comamonadaceae;Rhodoferax
RSV_genus1025	Bacteria;Proteobacteria;Betaproteobacteria;Burkholderiales;Comamonadaceae;Roseateles
RSV_genus1026	Bacteria;Proteobacteria;Betaproteobacteria;Burkholderiales;Comamonadaceae;Rubrivivax
RSV_genus1027	Bacteria;Proteobacteria;Betaproteobacteria;Burkholderiales;Comamonadaceae;Schlegelella
RSV_genus1028	Bacteria;Proteobacteria;Betaproteobacteria;Burkholderiales;Comamonadaceae;Simplicispira
RSV_genus1029	Bacteria;Proteobacteria;Betaproteobacteria;Burkholderiales;Comamonadaceae;Tepidicella
RSV_genus1030	Bacteria;Proteobacteria;Betaproteobacteria;Burkholderiales;Comamonadaceae;Tepidimonas
RSV_genus1031	Bacteria;Proteobacteria;Betaproteobacteria;Burkholderiales;Comamonadaceae;Variovorax
RSV_genus1032	Bacteria;Proteobacteria;Betaproteobacteria;Burkholderiales;Comamonadaceae;Xenophilus
RSV_genus1033	Bacteria;Proteobacteria;Betaproteobacteria;Burkholderiales;Comamonadaceae;Xylophilus
RSV_genus1034	Bacteria;Proteobacteria;Betaproteobacteria;Burkholderiales;NA;NA
RSV_genus1035	Bacteria;Proteobacteria;Betaproteobacteria;Burkholderiales;Oxalobacteraceae;Actimicrobium
RSV_genus1036	Bacteria;Proteobacteria;Betaproteobacteria;Burkholderiales;Oxalobacteraceae;Duganella
RSV_genus1037	Bacteria;Proteobacteria;Betaproteobacteria;Burkholderiales;Oxalobacteraceae;Herbaspirillum
RSV_genus1038	Bacteria;Proteobacteria;Betaproteobacteria;Burkholderiales;Oxalobacteraceae;Herminiimonas
RSV_genus1039	Bacteria;Proteobacteria;Betaproteobacteria;Burkholderiales;Oxalobacteraceae;Janthinobacterium
RSV_genus1040	Bacteria;Proteobacteria;Betaproteobacteria;Burkholderiales;Oxalobacteraceae;Massilia
RSV_genus1041	Bacteria;Proteobacteria;Betaproteobacteria;Burkholderiales;Oxalobacteraceae;NA
RSV_genus1042	Bacteria;Proteobacteria;Betaproteobacteria;Burkholderiales;Oxalobacteraceae;Noviherbaspirillum
RSV_genus1043	Bacteria;Proteobacteria;Betaproteobacteria;Burkholderiales;Oxalobacteraceae;Oxalicibacterium
RSV_genus1044	Bacteria;Proteobacteria;Betaproteobacteria;Burkholderiales;Oxalobacteraceae;Pseudoduganella
RSV_genus1045	Bacteria;Proteobacteria;Betaproteobacteria;Burkholderiales;Oxalobacteraceae;Undibacterium
RSV_genus1046	Bacteria;Proteobacteria;Betaproteobacteria;DR-16;NA;NA
RSV_genus1047	Bacteria;Proteobacteria;Betaproteobacteria;Hydrogenophilales;Hydrogenophilaceae;Hydrogenophilus
RSV_genus1048	Bacteria;Proteobacteria;Betaproteobacteria;Hydrogenophilales;Hydrogenophilaceae;NA
RSV_genus1049	Bacteria;Proteobacteria;Betaproteobacteria;Hydrogenophilales;Hydrogenophilaceae;Tepidiphilus
RSV_genus1050	Bacteria;Proteobacteria;Betaproteobacteria;Methylophilales;Methylophilaceae;Methylobacillus
RSV_genus1051	Bacteria;Proteobacteria;Betaproteobacteria;Methylophilales;Methylophilaceae;Methylophilus
RSV_genus1052	Bacteria;Proteobacteria;Betaproteobacteria;Methylophilales;Methylophilaceae;NA
RSV_genus1053	Bacteria;Proteobacteria;Betaproteobacteria;NA;NA;NA
RSV_genus1054	Bacteria;Proteobacteria;Betaproteobacteria;Neisseriales;Neisseriaceae;Alysiella
RSV_genus1055	Bacteria;Proteobacteria;Betaproteobacteria;Neisseriales;Neisseriaceae;Aquaspirillum
RSV_genus1056	Bacteria;Proteobacteria;Betaproteobacteria;Neisseriales;Neisseriaceae;Aquitalea
RSV_genus1057	Bacteria;Proteobacteria;Betaproteobacteria;Neisseriales;Neisseriaceae;Bergeriella
RSV_genus1058	Bacteria;Proteobacteria;Betaproteobacteria;Neisseriales;Neisseriaceae;Conchiformibius
RSV_genus1059	Bacteria;Proteobacteria;Betaproteobacteria;Neisseriales;Neisseriaceae;Deefgea
RSV_genus1060	Bacteria;Proteobacteria;Betaproteobacteria;Neisseriales;Neisseriaceae;Eikenella
RSV_genus1061	Bacteria;Proteobacteria;Betaproteobacteria;Neisseriales;Neisseriaceae;Kingella
RSV_genus1062	Bacteria;Proteobacteria;Betaproteobacteria;Neisseriales;Neisseriaceae;NA
RSV_genus1063	Bacteria;Proteobacteria;Betaproteobacteria;Neisseriales;Neisseriaceae;Neisseria
RSV_genus1064	Bacteria;Proteobacteria;Betaproteobacteria;Neisseriales;Neisseriaceae;Simonsiella
RSV_genus1065	Bacteria;Proteobacteria;Betaproteobacteria;Neisseriales;Neisseriaceae;Snodgrassella
RSV_genus1066	Bacteria;Proteobacteria;Betaproteobacteria;Neisseriales;Neisseriaceae;Vitreoscilla
RSV_genus1067	Bacteria;Proteobacteria;Betaproteobacteria;Neisseriales;Neisseriaceae;Vogesella
RSV_genus1068	Bacteria;Proteobacteria;Betaproteobacteria;Nitrosomonadales;Gallionellaceae;Gallionella
RSV_genus1069	Bacteria;Proteobacteria;Betaproteobacteria;Nitrosomonadales;Nitrosomonadaceae;NA
RSV_genus1070	Bacteria;Proteobacteria;Betaproteobacteria;Nitrosomonadales;Nitrosomonadaceae;Nitrosomonas
RSV_genus1071	Bacteria;Proteobacteria;Betaproteobacteria;Rhodocyclales;Rhodocyclaceae;12up
RSV_genus1072	Bacteria;Proteobacteria;Betaproteobacteria;Rhodocyclales;Rhodocyclaceae;Azonexus
RSV_genus1073	Bacteria;Proteobacteria;Betaproteobacteria;Rhodocyclales;Rhodocyclaceae;Azospira
RSV_genus1074	Bacteria;Proteobacteria;Betaproteobacteria;Rhodocyclales;Rhodocyclaceae;Azovibrio
RSV_genus1075	Bacteria;Proteobacteria;Betaproteobacteria;Rhodocyclales;Rhodocyclaceae;Candidatus_Accumulibacter
RSV_genus1076	Bacteria;Proteobacteria;Betaproteobacteria;Rhodocyclales;Rhodocyclaceae;Dechloromonas
RSV_genus1077	Bacteria;Proteobacteria;Betaproteobacteria;Rhodocyclales;Rhodocyclaceae;Methyloversatilis
RSV_genus1078	Bacteria;Proteobacteria;Betaproteobacteria;Rhodocyclales;Rhodocyclaceae;NA
RSV_genus1079	Bacteria;Proteobacteria;Betaproteobacteria;Rhodocyclales;Rhodocyclaceae;Propionivibrio
RSV_genus1080	Bacteria;Proteobacteria;Betaproteobacteria;Rhodocyclales;Rhodocyclaceae;Sulfuritalea
RSV_genus1081	Bacteria;Proteobacteria;Betaproteobacteria;Rhodocyclales;Rhodocyclaceae;Thauera
RSV_genus1082	Bacteria;Proteobacteria;Betaproteobacteria;Rhodocyclales;Rhodocyclaceae;Zoogloea
RSV_genus1083	Bacteria;Proteobacteria;Betaproteobacteria;SC-I-84;NA;NA
RSV_genus1084	Bacteria;Proteobacteria;Betaproteobacteria;TRA3-20;NA;NA
RSV_genus1085	Bacteria;Proteobacteria;Deltaproteobacteria;43F-1404R;NA;NA
RSV_genus1086	Bacteria;Proteobacteria;Deltaproteobacteria;Bdellovibrionales;Bacteriovoracaceae;NA
RSV_genus1087	Bacteria;Proteobacteria;Deltaproteobacteria;Bdellovibrionales;Bacteriovoracaceae;Peredibacter
RSV_genus1088	Bacteria;Proteobacteria;Deltaproteobacteria;Bdellovibrionales;Bdellovibrionaceae;Bdellovibrio
RSV_genus1089	Bacteria;Proteobacteria;Deltaproteobacteria;Bdellovibrionales;Bdellovibrionaceae;OM27_clade
RSV_genus1090	Bacteria;Proteobacteria;Deltaproteobacteria;Desulfobacterales;Desulfobulbaceae;Desulfobulbus
RSV_genus1091	Bacteria;Proteobacteria;Deltaproteobacteria;Desulfobacterales;Desulfobulbaceae;NA
RSV_genus1092	Bacteria;Proteobacteria;Deltaproteobacteria;Desulfobacterales;NA;NA
RSV_genus1093	Bacteria;Proteobacteria;Deltaproteobacteria;Desulfovibrionales;Desulfohalobiaceae;Desulfovermiculus
RSV_genus1094	Bacteria;Proteobacteria;Deltaproteobacteria;Desulfovibrionales;Desulfohalobiaceae;NA
RSV_genus1095	Bacteria;Proteobacteria;Deltaproteobacteria;Desulfovibrionales;Desulfomicrobiaceae;Desulfomicrobium
RSV_genus1096	Bacteria;Proteobacteria;Deltaproteobacteria;Desulfovibrionales;Desulfovibrionaceae;Bilophila
RSV_genus1097	Bacteria;Proteobacteria;Deltaproteobacteria;Desulfovibrionales;Desulfovibrionaceae;Desulfovibrio
RSV_genus1098	Bacteria;Proteobacteria;Deltaproteobacteria;Desulfovibrionales;Desulfovibrionaceae;NA
RSV_genus1099	Bacteria;Proteobacteria;Deltaproteobacteria;Desulfovibrionales;NA;NA
RSV_genus1100	Bacteria;Proteobacteria;Deltaproteobacteria;Desulfurellales;Desulfurellaceae;NA
RSV_genus1101	Bacteria;Proteobacteria;Deltaproteobacteria;Desulfuromonadales;GR-WP33-58;NA
RSV_genus1102	Bacteria;Proteobacteria;Deltaproteobacteria;Desulfuromonadales;M20-Pitesti;NA
RSV_genus1103	Bacteria;Proteobacteria;Deltaproteobacteria;Desulfuromonadales;MA-28-I98C;NA
RSV_genus1104	Bacteria;Proteobacteria;Deltaproteobacteria;Desulfuromonadales;NA;NA
RSV_genus1105	Bacteria;Proteobacteria;Deltaproteobacteria;GR-WP33-30;NA;NA
RSV_genus1106	Bacteria;Proteobacteria;Deltaproteobacteria;Myxococcales;BIrii41;NA
RSV_genus1107	Bacteria;Proteobacteria;Deltaproteobacteria;Myxococcales;Blfdi19;NA
RSV_genus1108	Bacteria;Proteobacteria;Deltaproteobacteria;Myxococcales;Cystobacteraceae;NA
RSV_genus1109	Bacteria;Proteobacteria;Deltaproteobacteria;Myxococcales;Haliangiaceae;Haliangium
RSV_genus1110	Bacteria;Proteobacteria;Deltaproteobacteria;Myxococcales;KD3-10;NA
RSV_genus1111	Bacteria;Proteobacteria;Deltaproteobacteria;Myxococcales;Myxococcaceae;Corallococcus
RSV_genus1112	Bacteria;Proteobacteria;Deltaproteobacteria;Myxococcales;Myxococcaceae;NA
RSV_genus1113	Bacteria;Proteobacteria;Deltaproteobacteria;Myxococcales;NA;NA
RSV_genus1114	Bacteria;Proteobacteria;Deltaproteobacteria;Myxococcales;Nannocystaceae;NA
RSV_genus1115	Bacteria;Proteobacteria;Deltaproteobacteria;Myxococcales;Nannocystaceae;Nannocystis
RSV_genus1116	Bacteria;Proteobacteria;Deltaproteobacteria;Myxococcales;P3OB-42;NA
RSV_genus1117	Bacteria;Proteobacteria;Deltaproteobacteria;Myxococcales;Phaselicystidaceae;Phaselicystis
RSV_genus1118	Bacteria;Proteobacteria;Deltaproteobacteria;Myxococcales;Polyangiaceae;Byssovorax
RSV_genus1119	Bacteria;Proteobacteria;Deltaproteobacteria;Myxococcales;Polyangiaceae;NA
RSV_genus1120	Bacteria;Proteobacteria;Deltaproteobacteria;Myxococcales;Polyangiaceae;Sorangium
RSV_genus1121	Bacteria;Proteobacteria;Deltaproteobacteria;Myxococcales;Sandaracinaceae;NA
RSV_genus1122	Bacteria;Proteobacteria;Deltaproteobacteria;Myxococcales;Sandaracinaceae;Sandaracinus
RSV_genus1123	Bacteria;Proteobacteria;Deltaproteobacteria;Myxococcales;mle1-27;NA
RSV_genus1124	Bacteria;Proteobacteria;Deltaproteobacteria;NA;NA;NA
RSV_genus1125	Bacteria;Proteobacteria;Deltaproteobacteria;Oligoflexales;NA;NA
RSV_genus1126	Bacteria;Proteobacteria;Deltaproteobacteria;Oligoflexales;Oligoflexaceae;NA
RSV_genus1127	Bacteria;Proteobacteria;Deltaproteobacteria;SAR324_clade(Marine_group_B);NA;NA
RSV_genus1128	Bacteria;Proteobacteria;Deltaproteobacteria;Syntrophobacterales;Syntrophaceae;Desulfomonile
RSV_genus1129	Bacteria;Proteobacteria;Deltaproteobacteria;Syntrophobacterales;Syntrophaceae;NA
RSV_genus1130	Bacteria;Proteobacteria;Deltaproteobacteria;Syntrophobacterales;Syntrophobacteraceae;Desulfovirga
[truncated: 219 more rows]

## Sheet: eTable 2
eTable 2. Phylum-level oral microbiome prevalence estimates, NHANES 2009-2012
Phylum identifier	Unweighted N	Weighted N	Weighted prevalence
18	8236	2.02292e+08	99.9894
2	8235	2.02282e+08	99.9842
5	8234	2.02241e+08	99.9641
32	8232	2.02209e+08	99.9483
19	8186	2.01146e+08	99.4225
37	7078	1.69577e+08	83.8186
36	6584	1.60335e+08	79.2504
40	6201	1.46992e+08	72.6553
8	5317	1.23928e+08	61.2552
38	5083	1.15265e+08	56.9732
13	3393	8.3136e+07	41.0926
26	3554	8.13379e+07	40.2038
21	1990	4.78669e+07	23.6597
42	1016	2.54261e+07	12.5677
11	604	1.1781e+07	5.82313
16	248	3.98298e+06	1.96871
31	88	2.64602e+06	1.30788
1	78	2.26426e+06	1.11918
30	83	2.0574e+06	1.01694
9	60	1.51428e+06	0.748482
15	61	1.38988e+06	0.686993
20	40	896030	0.442891
39	33	786676	0.388839
10	45	770502	0.380845
3	25	592740	0.29298
24	11	301420	0.148986
33	6	187298	0.092578
14	5	174629	0.0863157
17	5	99768	0.0493135
35	1	48862.8	0.024152
6	1	43739.7	0.0216197
34	1	43514.4	0.0215084
27	2	37577.2	0.0185737
29	4	37516.3	0.0185436
22	1	17144.4	0.00847415
23	1	16610.9	0.00821046
4	1	6899.67	0.00341038

## Sheet: eTable 3
eTable 3. Class-level oral microbiome prevalence estimates, NHANES 2009-2012
Class identifier	Unweighted N	Weighted N	Weighted prevalence
6	8235	2.02282e+08	99.9842
58	8233	2.02258e+08	99.9721
19	8232	2.0221e+08	99.9486
62	8215	2.01767e+08	99.7295
59	8212	2.01752e+08	99.7224
63	8186	2.01146e+08	99.4225
89	8193	2.0113e+08	99.4148
86	8146	2.00013e+08	98.8627
21	8089	1.98837e+08	98.2814
88	8089	1.98547e+08	98.1379
7	8039	1.97584e+08	97.6621
60	7963	1.95662e+08	96.7121
99	7078	1.69577e+08	83.8186
97	6455	1.57477e+08	77.8379
102	6201	1.46992e+08	72.6553
28	5317	1.23928e+08	61.2552
100	5083	1.15265e+08	56.9732
85	3932	9.36953e+07	46.3119
73	3554	8.13379e+07	40.2038
49	3275	8.01575e+07	39.6203
24	3233	7.15466e+07	35.3642
98	2749	6.51478e+07	32.2013
87	3081	6.43786e+07	31.8212
22	2715	5.8913e+07	29.1196
65	1990	4.78669e+07	23.6597
110	771	2.02876e+07	10.0278
91	646	1.27692e+07	6.31158
33	556	1.06393e+07	5.25879
52	220	5.59776e+06	2.76687
61	286	5.16493e+06	2.55293
106	244	4.97946e+06	2.46125
56	248	3.98298e+06	1.96871
20	101	2.73195e+06	1.35035
82	78	2.39239e+06	1.18251
77	83	2.0574e+06	1.01694
1	68	1.83628e+06	0.907638
13	64	1.69409e+06	0.837357
29	60	1.51428e+06	0.748482
55	61	1.38988e+06	0.686993
5	45	1.30064e+06	0.64288
107	43	920782	0.455125
64	40	896030	0.442891
2	19	840571	0.415479
101	33	786676	0.388839
105	16	592072	0.29265
30	39	543079	0.268434
11	16	541298	0.267554
47	21	524179	0.259092
15	23	518897	0.256481
80	15	518426	0.256248
40	15	402648	0.199021
50	19	386873	0.191224
42	13	321409	0.158867
37	9	262573	0.129785
69	7	208141	0.10288
94	6	187298	0.092578
53	8	183321	0.0906124
46	7	181165	0.0895464
45	6	176025	0.0870061
54	5	174629	0.0863157
32	4	173887	0.0859494
36	9	163223	0.0806779
9	3	145277	0.0718077
44	6	145145	0.0717427
83	1	126632	0.0625917
79	6	117242	0.0579507
35	5	102836	0.0508297
57	5	99768	0.0493135
68	4	93279	0.0461061
51	2	83064.6	0.0410573
93	5	82750	0.0409018
104	3	75060.7	0.0371011
14	2	73843.6	0.0364995
92	3	67877.8	0.0335507
10	3	65972.1	0.0326088
8	2	65369.1	0.0323107
90	1	55254.1	0.0273111
31	2	53535.8	0.0264618
25	1	48971.3	0.0242056
96	1	48862.8	0.024152
26	1	43739.7	0.0216197
95	1	43514.4	0.0215084
71	1	41584.5	0.0205544
74	2	37577.2	0.0185737
76	4	37516.3	0.0185436
111	2	27633	0.0136585
34	1	20285.1	0.0100266
41	1	19743.6	0.00975889
78	1	17651.5	0.00872481
66	1	17144.4	0.00847415
67	1	16610.9	0.00821046
108	1	16275.7	0.00804475
39	1	16057.9	0.0079371
84	1	15013.6	0.00742093
23	1	13326.9	0.00658724
81	1	11245.1	0.00555822
18	1	10613.1	0.00524583
43	1	9832.71	0.00486012
16	1	6899.67	0.00341038

## Sheet: eTable 4
eTable 4. Order-level oral microbiome prevalence estimates, NHANES 2009-2012
Order identifier	Unweighted N	Weighted N	Weighted prevalence
106	8232	2.02246e+08	99.9663
45	8232	2.0221e+08	99.9486
115	8215	2.01767e+08	99.7295
109	8211	2.01703e+08	99.6978
21	8192	2.01351e+08	99.5242
105	8181	2.01161e+08	99.43
116	8186	2.01146e+08	99.4225
14	8185	2.01126e+08	99.413
193	8118	1.99425e+08	98.5722
51	8089	1.98837e+08	98.2814
176	8089	1.98547e+08	98.1379
30	8039	1.97584e+08	97.6621
17	7977	1.96202e+08	96.979
159	7980	1.95899e+08	96.8294
113	7963	1.95662e+08	96.7121
154	7186	1.75272e+08	86.6337
16	7096	1.73928e+08	85.9695
209	7078	1.69577e+08	83.8186
207	6455	1.57477e+08	77.8379
181	5916	1.47433e+08	72.8732
58	5317	1.23928e+08	61.2552
217	5246	1.23019e+08	60.806
210	5083	1.15265e+08	56.9732
130	3554	8.13379e+07	40.2038
194	3458	8.05388e+07	39.8088
85	3275	8.01575e+07	39.6203
185	2929	7.21259e+07	35.6505
216	3194	7.1749e+07	35.4642
54	3233	7.15466e+07	35.3642
208	2749	6.51478e+07	32.2013
151	2505	6.15675e+07	30.4317
52	2715	5.8913e+07	29.1196
122	1990	4.78669e+07	23.6597
166	2203	4.50201e+07	22.2526
199	1501	3.78725e+07	18.7197
167	1543	3.02994e+07	14.9764
25	1221	2.84328e+07	14.0538
148	877	2.24324e+07	11.0879
152	911	2.18421e+07	10.7961
230	771	2.02876e+07	10.0278
161	756	1.81089e+07	8.95091
219	866	1.51934e+07	7.50981
212	835	1.51127e+07	7.4699
146	772	1.4729e+07	7.28026
201	646	1.27692e+07	6.31158
189	516	1.16952e+07	5.78073
63	556	1.06393e+07	5.25879
150	293	7.23056e+06	3.57393
149	239	6.52148e+06	3.22345
144	226	5.88764e+06	2.91015
198	206	5.51666e+06	2.72678
114	286	5.16493e+06	2.55293
93	182	4.64726e+06	2.29706
180	170	4.42513e+06	2.18726
187	138	3.76744e+06	1.86218
157	125	3.45729e+06	1.70887
101	186	3.20888e+06	1.58609
197	143	2.7679e+06	1.36812
48	98	2.6623e+06	1.31592
23	105	2.49753e+06	1.23448
141	78	2.39239e+06	1.18251
224	134	2.33015e+06	1.15175
225	83	2.19928e+06	1.08706
134	83	2.0574e+06	1.01694
191	72	1.81204e+06	0.895657
179	79	1.80982e+06	0.894559
18	64	1.58765e+06	0.784748
26	60	1.58606e+06	0.78396
173	70	1.5851e+06	0.783486
165	61	1.57144e+06	0.776735
59	60	1.51428e+06	0.748482
171	56	1.5141e+06	0.74839
39	50	1.36315e+06	0.673781
13	45	1.30064e+06	0.64288
155	48	1.18816e+06	0.587287
103	80	959957	0.474489
227	43	920782	0.455125
156	34	902852	0.446263
4	31	871163	0.4306
98	37	834419	0.412438
37	29	795194	0.39305
92	34	789685	0.390327
211	33	786676	0.388839
6	25	689737	0.340924
214	27	672877	0.332591
119	28	665490	0.328939
22	25	638888	0.31579
223	34	614564	0.303767
222	16	592072	0.29265
112	25	566760	0.280139
97	24	555464	0.274555
158	24	548806	0.271265
60	39	543079	0.268434
35	16	541298	0.267554
183	23	528931	0.261441
9	10	526146	0.260064
107	19	523933	0.25897
41	23	518897	0.256481
28	18	511537	0.252843
82	19	510540	0.252351
3	21	468022	0.231335
117	18	458714	0.226734
111	19	449240	0.222051
73	15	402648	0.199021
163	21	361901	0.178881
172	19	344929	0.170492
76	13	321409	0.158867
20	12	307228	0.151857
139	11	266424	0.131689
70	9	262573	0.129785
1	9	254509	0.125799
138	4	252001	0.12456
29	9	240961	0.119102
10	7	228501	0.112944
192	7	224279	0.110857
126	7	208141	0.10288
162	5	203504	0.100588
94	5	194936	0.0963535
204	6	187298	0.092578
145	13	185459	0.0916688
95	8	183321	0.0906124
80	7	181165	0.0895464
182	7	180415	0.0891759
79	6	176025	0.0870061
96	5	174629	0.0863157
62	4	173887	0.0859494
89	6	157486	0.0778426
32	3	145277	0.0718077
78	6	145145	0.0717427
38	5	130039	0.064276
142	1	126632	0.0625917
160	5	123571	0.0610788
136	6	117242	0.0579507
177	4	115166	0.0569242
169	5	110813	0.0547726
69	4	109813	0.0542786
87	5	108141	0.0534523
66	5	102836	0.0508297
104	5	99768	0.0493135
24	5	97233.4	0.0480607
7	3	95756.4	0.0473306
67	5	94557.8	0.0467382
125	4	93279	0.0461061
213	3	93207.4	0.0460707
90	2	83064.6	0.0410573
203	5	82750	0.0409018
164	3	79545.5	0.0393179
86	5	76458.8	0.0377921
221	3	75060.7	0.0371011
40	2	73843.6	0.0364995
170	4	68187.1	0.0337036
202	3	67877.8	0.0335507
218	3	66448.5	0.0328443
50	2	66059.7	0.0326521
31	2	65369.1	0.0323107
47	1	64670.9	0.0319656
121	3	64036.4	0.031652
188	3	62345.7	0.0308163
15	1	58676.7	0.0290028
33	2	57383.1	0.0283634
27	1	57246.5	0.0282959
5	2	56851.9	0.0281008
200	1	55254.1	0.0273111
153	2	54581.9	0.0269788
61	2	53535.8	0.0264618
175	3	52436.6	0.0259184
49	2	50610.2	0.0250157
55	1	48971.3	0.0242056
206	1	48862.8	0.024152
8	1	47019.2	0.0232407
137	1	47019.2	0.0232407
88	3	44786.1	0.0221369
190	3	43972.8	0.021735
56	1	43739.7	0.0216197
205	1	43514.4	0.0215084
128	1	41584.5	0.0205544
215	3	39011.3	0.0192826
131	2	37577.2	0.0185737
133	4	37516.3	0.0185436
195	1	37175.9	0.0183754
120	1	35842	0.017716
184	2	28508.7	0.0140913
231	2	27633	0.0136585
100	1	25615.3	0.0126612
2	2	24556.1	0.0121376
110	1	23522.2	0.0116266
64	1	20285.1	0.0100266
168	2	20168.3	0.00996879
74	1	19743.6	0.00975889
186	1	19296.9	0.00953812
135	1	17651.5	0.00872481
123	1	17144.4	0.00847415
124	1	16610.9	0.00821046
81	2	16480.3	0.00814588
228	1	16275.7	0.00804475
72	1	16057.9	0.0079371
91	1	15813.6	0.00781635
143	1	15013.6	0.00742093
19	1	14547.8	0.00719072
118	1	13473.5	0.00665968
53	1	13326.9	0.00658724
102	1	13251.4	0.00654991
140	1	11245.1	0.00555822
44	1	10613.1	0.00524583
77	1	9832.71	0.00486012
34	1	8589.04	0.0042454
178	1	8411.97	0.00415788
108	1	7201.76	0.0035597
42	1	6899.67	0.00341038
68	1	6402.09	0.00316443
174	1	5689.89	0.0028124
83	1	3811.4	0.00188391

## Sheet: eTable 5
eTable 5. Family-level oral microbiome prevalence estimates, NHANES 2009-2012
Family identifier	Unweighted N	Weighted N	Weighted prevalence
114	8229	2.02188e+08	99.9375
245	8214	2.01753e+08	99.7225
218	8198	2.01397e+08	99.5467
57	8187	2.01233e+08	99.4658
29	8185	2.01126e+08	99.413
203	8164	2.00597e+08	99.1512
230	8145	2.00261e+08	98.9854
246	8147	2.00258e+08	98.9838
212	8154	2.00166e+08	98.9381
427	8118	1.99425e+08	98.5722
113	8115	1.99177e+08	98.4493
248	8118	1.99167e+08	98.4443
128	8088	1.98825e+08	98.2757
389	8088	1.98525e+08	98.1271
75	8039	1.97584e+08	97.6621
228	8031	1.9718e+08	97.4622
349	7980	1.95899e+08	96.8294
241	7963	1.95662e+08	96.7121
32	7931	1.9497e+08	96.3701
226	7839	1.92517e+08	95.1578
233	7613	1.84079e+08	90.9867
234	7382	1.80581e+08	89.2576
31	7096	1.73928e+08	85.9695
454	7076	1.69528e+08	83.7946
340	6558	1.60087e+08	79.1281
450	6455	1.57477e+08	77.8379
404	5916	1.47433e+08	72.8732
211	6010	1.45012e+08	71.6769
232	5657	1.28876e+08	63.7012
145	5317	1.23928e+08	61.2552
463	5246	1.23019e+08	60.806
455	5083	1.15265e+08	56.9732
214	4402	1.04576e+08	51.6902
111	3876	8.37594e+07	41.4007
263	3554	8.13379e+07	40.2038
179	3275	8.01575e+07	39.6203
342	3064	7.31909e+07	36.1769
412	2929	7.21259e+07	35.6505
102	2806	7.19842e+07	35.5804
462	3194	7.1749e+07	35.4642
140	3038	6.65876e+07	32.913
224	3114	6.61816e+07	32.7124
451	2749	6.51478e+07	32.2013
428	2585	5.90773e+07	29.2008
131	2715	5.8913e+07	29.1196
322	2384	5.85491e+07	28.9397
223	2649	5.38019e+07	26.5933
104	2598	5.18721e+07	25.6394
255	1990	4.78669e+07	23.6597
358	2202	4.50038e+07	22.2446
225	2132	4.19388e+07	20.7296
430	1740	4.16973e+07	20.6102
209	1678	4.0358e+07	19.9482
441	1490	3.7615e+07	18.5924
343	1299	3.17886e+07	15.7125
249	1331	3.08692e+07	15.2581
67	1177	2.72542e+07	13.4712
344	1139	2.71187e+07	13.4043
221	979	2.47529e+07	12.2349
362	1046	2.2852e+07	11.2953
482	770	2.02145e+07	9.99164
243	752	2.02083e+07	9.98857
115	821	1.90685e+07	9.42518
337	772	1.88207e+07	9.30271
352	756	1.81089e+07	8.95091
465	866	1.51934e+07	7.50981
457	835	1.51127e+07	7.4699
282	772	1.4729e+07	7.28026
106	549	1.41458e+07	6.99201
444	646	1.27692e+07	6.31158
390	663	1.20196e+07	5.94106
418	516	1.16952e+07	5.78073
156	556	1.06393e+07	5.25879
34	353	8.44136e+06	4.17241
361	537	7.91983e+06	3.91462
339	304	7.75129e+06	3.83132
289	280	7.37328e+06	3.64447
306	239	6.52148e+06	3.22345
298	255	6.44035e+06	3.18334
279	222	5.79349e+06	2.86361
437	206	5.51666e+06	2.72678
242	286	5.16493e+06	2.55293
215	186	4.77372e+06	2.35956
187	182	4.64726e+06	2.29706
205	158	4.31695e+06	2.13379
222	143	3.91461e+06	1.93492
201	139	3.70198e+06	1.82982
103	243	3.6405e+06	1.79943
308	160	3.6145e+06	1.78658
133	156	3.52959e+06	1.74461
347	125	3.45729e+06	1.70887
56	121	3.25148e+06	1.60714
196	186	3.20888e+06	1.58609
302	124	3.02654e+06	1.49596
336	126	3.00912e+06	1.48735
139	104	2.96693e+06	1.4665
414	105	2.89461e+06	1.43075
333	121	2.77949e+06	1.37385
436	141	2.6924e+06	1.3308
300	94	2.61724e+06	1.29365
63	105	2.49753e+06	1.23448
116	137	2.40035e+06	1.18645
276	78	2.39239e+06	1.18251
235	178	2.36207e+06	1.16753
121	86	2.36202e+06	1.1675
470	134	2.33015e+06	1.15175
319	78	2.27993e+06	1.12693
206	85	2.23785e+06	1.10613
213	82	2.20109e+06	1.08796
471	83	2.19928e+06	1.08706
231	80	2.16692e+06	1.07107
360	142	2.07579e+06	1.02602
268	83	2.0574e+06	1.01694
403	73	1.89228e+06	0.935317
316	70	1.83639e+06	0.907695
293	74	1.81225e+06	0.895762
36	60	1.75802e+06	0.868957
397	74	1.72847e+06	0.85435
301	66	1.69346e+06	0.837047
290	69	1.66673e+06	0.823836
305	57	1.61509e+06	0.798309
68	60	1.58606e+06	0.78396
66	58	1.48447e+06	0.733747
202	50	1.4633e+06	0.723281
384	64	1.39861e+06	0.691305
325	60	1.39003e+06	0.687067
394	54	1.22854e+06	0.607243
303	44	1.19203e+06	0.589199
345	48	1.18816e+06	0.587287
207	43	1.16719e+06	0.576922
49	39	1.07604e+06	0.531866
317	49	1.07056e+06	0.529158
424	39	1.05652e+06	0.522219
357	37	1.04657e+06	0.517299
198	80	959957	0.474489
415	35	930100	0.459731
200	42	915162	0.452348
346	34	902852	0.446263
26	26	846452	0.418385
193	37	834419	0.412438
12	29	808688	0.399719
55	33	795321	0.393113
186	34	789685	0.390327
456	33	786676	0.388839
150	29	772721	0.381942
216	33	765155	0.378202
422	32	753708	0.372544
82	25	735734	0.36366
324	32	710540	0.351207
356	29	709944	0.350912
87	27	708094	0.349998
14	25	689737	0.340924
52	28	688798	0.34046
252	28	665490	0.328939
23	22	664321	0.328362
94	21	657711	0.325094
396	27	644798	0.318712
62	25	638888	0.31579
297	20	630820	0.311803
309	21	629332	0.311067
469	34	614564	0.303767
442	21	608200	0.300622
58	23	604577	0.298831
468	16	592072	0.29265
41	28	589606	0.291431
44	21	584821	0.289066
208	19	579743	0.286556
148	23	576909	0.285155
138	28	572402	0.282928
348	24	548806	0.271265
80	16	541298	0.267554
219	19	523933	0.25897
98	23	518897	0.256481
127	19	517442	0.255762
70	18	511537	0.252843
176	19	510540	0.252351
475	28	490661	0.242524
191	21	487074	0.240752
151	35	484154	0.239308
399	14	465864	0.230268
141	16	463309	0.229005
315	11	462132	0.228423
334	14	461953	0.228335
250	18	458714	0.226734
237	19	449240	0.222051
408	20	442055	0.2185
380	10	429504	0.212296
238	19	429271	0.212181
17	8	418585	0.206899
167	15	402648	0.199021
135	19	399745	0.197587
288	11	381653	0.188644
285	18	364152	0.179994
332	13	362986	0.179417
460	15	362926	0.179387
354	21	361901	0.178881
438	9	345834	0.170939
383	19	344929	0.170492
134	13	344131	0.170098
379	20	326656	0.16146
459	13	324084	0.160189
170	13	321409	0.158867
53	13	312177	0.154303
46	12	307228	0.151857
376	9	304977	0.150745
122	10	303766	0.150146
25	13	298844	0.147713
89	11	295015	0.14582
7	12	289434	0.143062
473	11	288712	0.142705
130	6	283901	0.140327
91	11	278591	0.137702
33	8	270349	0.133628
294	7	269625	0.133271
274	11	266424	0.131689
164	9	262573	0.129785
1	9	254509	0.125799
381	7	253767	0.125433
329	10	252285	0.1247
273	4	252001	0.12456
27	9	240577	0.118913
280	9	228908	0.113145
20	7	228501	0.112944
92	7	226766	0.112086
426	7	224279	0.110857
304	10	220955	0.109214
86	8	219410	0.10845
370	5	217488	0.1075
50	11	210795	0.104192
259	7	208141	0.10288
299	8	206143	0.101893
42	9	203976	0.100822
353	5	203504	0.100588
210	6	196604	0.0971775
188	5	194936	0.0963535
204	10	187516	0.0926857
447	6	187298	0.092578
385	6	186496	0.0921817
281	13	185459	0.0916688
189	8	183321	0.0906124
174	7	181165	0.0895464
136	11	180761	0.089347
402	4	179087	0.0885196
429	8	177808	0.0878874
173	6	176025	0.0870061
190	5	174629	0.0863157
155	4	173887	0.0859494
129	8	173132	0.085576
373	8	159232	0.0787055
183	6	157486	0.0778426
40	5	154349	0.0762921
120	6	153441	0.075843
83	8	150971	0.0746222
401	5	147509	0.072911
77	3	145277	0.0718077
172	6	145145	0.0717427
123	8	144947	0.0716447
377	2	134661	0.0665607
84	5	130039	0.064276
240	5	126954	0.0627508
277	1	126632	0.0625917
149	6	125766	0.062164
11	4	122953	0.0607733
65	3	120080	0.0593535
72	3	119338	0.0589864
137	5	117391	0.0580243
270	6	117242	0.0579507
321	6	116903	0.0577827
392	4	115166	0.0569242
474	5	114527	0.0566086
5	3	111886	0.0553031
405	4	111111	0.05492
163	4	109813	0.0542786
181	5	108141	0.0534523
310	3	106777	0.052778
351	4	106433	0.0526078
296	4	106039	0.052413
159	5	102836	0.0508297
35	3	102285	0.0505575
323	8	100314	0.0495833
199	5	99768	0.0493135
43	2	99751.7	0.0493054
85	5	99441.8	0.0491522
74	4	98694.3	0.0487828
64	5	97233.4	0.0480607
15	3	95756.4	0.0473306
59	4	94763.8	0.04684
328	1	93426.6	0.046179
258	4	93279	0.0461061
458	3	93207.4	0.0460707
227	10	93162.7	0.0460486
39	4	92052.1	0.0454996
409	3	86876	0.0429412
480	2	86007.8	0.0425121
320	5	85309.8	0.042167
184	2	83064.6	0.0410573
61	4	83042.9	0.0410466
446	5	82750	0.0409018
355	3	79545.5	0.0393179
160	4	78666.8	0.0388835
180	5	76458.8	0.0377921
435	2	75498.4	0.0373174
467	3	75060.7	0.0371011
97	2	73843.6	0.0364995
292	1	72443	0.0358072
287	3	72097.9	0.0356366
192	3	68389.4	0.0338036
369	4	68187.1	0.0337036
368	2	68153.2	0.0336869
445	3	67877.8	0.0335507
464	3	66448.5	0.0328443
125	2	66059.7	0.0326521
371	2	65943	0.0325944
76	2	65369.1	0.0323107
119	1	64670.9	0.0319656
311	3	64211.5	0.0317386
254	3	64036.4	0.031652
417	3	62345.7	0.0308163
19	1	62052.4	0.0306713
217	4	61656.8	0.0304758
481	1	60564.1	0.0299357
146	3	60180.6	0.0297462
112	1	58968.9	0.0291472
152	4	58924.2	0.0291251
30	1	58676.7	0.0290028
60	1	58298.4	0.0288158
314	4	58136.7	0.0287359
247	3	58114.8	0.0287251
107	2	57624.8	0.0284829
78	2	57383.1	0.0283634
69	1	57246.5	0.0282959
13	2	56851.9	0.0281008
443	1	55254.1	0.0273111
406	2	54911.4	0.0271417
338	2	54581.9	0.0269788
105	4	51561	0.0254856
124	2	50610.2	0.0250157
477	1	49560.5	0.0244969
382	4	49379.3	0.0244073
142	1	48971.3	0.0242056
449	1	48862.8	0.024152
453	2	48484.1	0.0239648
372	1	47550.4	0.0235033
410	1	47550.4	0.0235033
54	1	47267.3	0.0233633
16	1	47019.2	0.0232407
271	1	47019.2	0.0232407
18	1	45509.1	0.0224943
182	3	44786.1	0.0221369
6	4	44547.8	0.0220191
24	2	44466.8	0.0219791
419	3	43972.8	0.021735
143	1	43739.7	0.0216197
448	1	43514.4	0.0215084
154	1	43000	0.0212541
47	1	41584.5	0.0205544
261	1	41584.5	0.0205544
286	1	41385.4	0.020456
452	5	39319.8	0.019435
147	1	39210.3	0.0193809
387	2	39109.7	0.0193312
461	3	39011.3	0.0192826
265	2	37577.2	0.0185737
267	4	37516.3	0.0185436
431	1	37175.9	0.0183754
253	1	35842	0.017716
307	2	30290.3	0.0149719
28	2	30117.8	0.0148867
126	2	29339.1	0.0145018
326	2	29073.2	0.0143704
335	2	28989.7	0.0143291
411	2	28508.7	0.0140913
327	2	28422.7	0.0140488
483	2	27633	0.0136585
295	1	26975.7	0.0133336
38	1	26568.8	0.0131324
96	1	25954.1	0.0128286
195	1	25615.3	0.0126612
48	1	25226.2	0.0124688
2	2	24556.1	0.0121376
236	1	23522.2	0.0116266
367	1	22930.4	0.0113341
398	1	22365.8	0.011055
4	2	22155	0.0109508
313	1	20709.8	0.0102365
157	1	20285.1	0.0100266
364	2	20168.3	0.00996879
420	1	20119.9	0.00994488
425	1	19892.2	0.00983236
168	1	19743.6	0.00975889
365	2	19729	0.00975167
90	2	19659.6	0.0097174
413	1	19296.9	0.00953812
312	1	18687.9	0.0092371
391	2	18046.9	0.00892023
400	1	17878.5	0.00883702
269	1	17651.5	0.00872481
244	2	17442.6	0.00862156
256	1	17144.4	0.00847415
350	1	17138	0.00847101
257	1	16610.9	0.00821046
375	2	16486	0.00814873
175	2	16480.3	0.00814588
71	1	16275.7	0.00804475
359	1	16275.7	0.00804475
478	1	16275.7	0.00804475
166	1	16057.9	0.0079371
161	1	15891.1	0.00785465
421	1	15864.8	0.00784166
185	1	15813.6	0.00781635
37	1	15578.8	0.00770033
95	1	15346.5	0.0075855
278	1	15013.6	0.00742093
374	1	14971.3	0.00740005
378	1	14617.9	0.00722537
45	1	14547.8	0.00719072
407	1	14393.1	0.00711425
251	1	13473.5	0.00665968
132	1	13326.9	0.00658724
388	1	13326.9	0.00658724
197	1	13251.4	0.00654991
330	1	12980.6	0.00641606
8	1	12915	0.00638363
229	1	12915	0.00638363
440	1	12536.3	0.00619645
395	1	11810.5	0.00583773
93	1	11794	0.00582958
275	1	11245.1	0.00555822
101	1	10613.1	0.00524583
153	1	10535.8	0.00520766
239	1	10535.8	0.00520766
51	1	9917.11	0.00490184
9	1	9832.71	0.00486012
10	1	9832.71	0.00486012
171	1	9832.71	0.00486012
79	1	8589.04	0.0042454
117	1	8524.69	0.0042136
393	1	8411.97	0.00415788
220	1	7201.76	0.0035597
99	1	6899.67	0.00341038
73	1	6653.31	0.00328861
162	1	6402.09	0.00316443
341	1	5953.95	0.00294293
386	1	5689.89	0.0028124
439	1	4778.46	0.0023619
177	1	3811.4	0.00188391

## Sheet: eTable 6
eTable 6. Genus-level oral microbiome prevalence estimates, NHANES 2009-2012
Genus identifier	Unweighted N	Weighted N	Weighted prevalence
740	8200	2.01442e+08	99.5693
530	8198	2.01397e+08	99.5467
263	8195	2.0128e+08	99.489
135	8182	2.01123e+08	99.4114
35	8184	2.01107e+08	99.4033
475	8164	2.00597e+08	99.1512
742	8147	2.00258e+08	98.9838
511	8152	2.00144e+08	98.9277
259	8145	2.00024e+08	98.8684
1233	8088	1.98898e+08	98.3115
746	8103	1.98805e+08	98.2656
1133	8088	1.98525e+08	98.1271
256	8056	1.98027e+08	97.8809
193	7996	1.96773e+08	97.261
253	8035	1.96702e+08	97.2263
52	7870	1.93408e+08	95.598
716	7831	1.92666e+08	95.2313
318	7819	1.92161e+08	94.9817
319	7817	1.91937e+08	94.871
580	7790	1.91137e+08	94.4756
627	7753	1.91067e+08	94.4409
1063	7751	1.90501e+08	94.1609
568	7746	1.90356e+08	94.0894
731	7678	1.88839e+08	93.3398
631	7680	1.88449e+08	93.1471
604	7600	1.86755e+08	92.3097
262	7555	1.86406e+08	92.1372
729	7390	1.81408e+08	89.6668
736	7239	1.79926e+08	88.9341
583	7301	1.77632e+08	87.8001
261	7175	1.74737e+08	86.3694
650	7241	1.73645e+08	85.8297
683	7050	1.7157e+08	84.8039
592	6964	1.70942e+08	84.4933
1307	7074	1.69436e+08	83.7492
255	6640	1.59726e+08	78.9494
1298	6455	1.57477e+08	77.8379
582	6417	1.54697e+08	76.4638
248	6435	1.54382e+08	76.3081
1061	6057	1.4994e+08	74.1126
626	6027	1.47395e+08	72.8547
1161	5874	1.46487e+08	72.4057
499	5992	1.44472e+08	71.4097
993	5922	1.4447e+08	71.4091
735	5869	1.42441e+08	70.4061
1229	5758	1.36067e+08	67.2556
51	5532	1.34007e+08	66.2371
39	5578	1.33037e+08	65.7578
1228	5375	1.2868e+08	63.6041
644	5650	1.28665e+08	63.5969
379	5317	1.23928e+08	61.2552
726	5243	1.23179e+08	60.8849
1322	5222	1.22496e+08	60.5476
1309	5010	1.14146e+08	56.4201
45	4571	1.09794e+08	54.269
646	4920	1.07608e+08	53.1889
649	4602	1.06443e+08	52.6128
519	4399	1.04551e+08	51.6776
591	3789	9.49328e+07	46.9235
698	3626	8.37626e+07	41.4023
240	3876	8.37594e+07	41.4007
766	3554	8.13379e+07	40.2038
578	3684	8.09829e+07	40.0283
630	3458	8.07195e+07	39.8981
581	3622	8.04791e+07	39.7793
422	3275	8.01575e+07	39.6203
733	3404	7.84266e+07	38.7648
196	3189	7.52774e+07	37.2082
603	3259	7.42294e+07	36.6902
44	2783	7.41236e+07	36.6379
737	3070	7.22115e+07	35.6928
231	2806	7.19842e+07	35.5804
1320	3194	7.1749e+07	35.4642
257	3292	6.88346e+07	34.0237
374	3038	6.65876e+07	32.913
555	3114	6.61816e+07	32.7124
1299	2749	6.51478e+07	32.2013
201	2772	6.14229e+07	30.3602
1060	2581	6.03857e+07	29.8475
340	2715	5.8913e+07	29.1196
579	2772	5.85916e+07	28.9607
943	2384	5.85491e+07	28.9397
709	2699	5.84095e+07	28.8708
1234	2136	5.65628e+07	27.9579
554	2649	5.38019e+07	26.5933
233	2598	5.18721e+07	25.6394
703	2320	4.9437e+07	24.4358
758	1990	4.78669e+07	23.6597
600	2097	4.68584e+07	23.1612
750	2062	4.57186e+07	22.5979
1090	2201	4.49543e+07	22.2201
998	1751	4.22617e+07	20.8892
1016	1703	4.18116e+07	20.6667
560	2127	4.1802e+07	20.662
1054	1636	4.16242e+07	20.5741
49	1812	4.10325e+07	20.2816
494	1670	4.01165e+07	19.8289
1248	1619	3.90607e+07	19.307
1238	1587	3.84446e+07	19.0025
1187	1469	3.63724e+07	17.9782
1235	1616	3.58216e+07	17.706
747	1806	3.56371e+07	17.6148
1034	1299	3.17886e+07	15.7125
322	1285	3.16415e+07	15.6398
751	1331	3.08692e+07	15.2581
1062	1346	3.0677e+07	15.1631
1181	1226	3.06515e+07	15.1505
1241	1408	2.99422e+07	14.7999
1017	1198	2.96088e+07	14.6351
38	1225	2.92963e+07	14.4806
569	1108	2.85439e+07	14.1087
204	1178	2.73808e+07	13.5338
1282	1066	2.59351e+07	12.8192
685	932	2.51186e+07	12.4156
673	906	2.48797e+07	12.2976
535	953	2.42721e+07	11.9972
1041	997	2.39256e+07	11.826
1007	972	2.24752e+07	11.1091
1344	751	1.97347e+07	9.75448
722	663	1.87448e+07	9.26521
658	699	1.86338e+07	9.21036
244	721	1.72399e+07	8.52138
1097	843	1.6666e+07	8.23771
172	663	1.58823e+07	7.85034
609	740	1.57415e+07	7.78075
1326	866	1.51934e+07	7.50981
1314	835	1.51127e+07	7.4699
663	736	1.49677e+07	7.39826
804	772	1.4729e+07	7.28026
235	549	1.41458e+07	6.99201
1064	570	1.40244e+07	6.932
749	641	1.39752e+07	6.90767
605	505	1.31146e+07	6.48229
1198	539	1.29645e+07	6.4081
1292	646	1.27692e+07	6.31158
274	564	1.26576e+07	6.25643
561	562	1.26336e+07	6.24453
46	504	1.24256e+07	6.14175
53	514	1.19696e+07	5.91634
728	576	1.176e+07	5.81273
1076	478	1.17566e+07	5.81105
1210	516	1.16952e+07	5.78073
625	638	1.14948e+07	5.68168
528	442	1.10759e+07	5.47461
567	717	1.09832e+07	5.42878
396	555	1.05838e+07	5.23136
1139	590	1.05105e+07	5.19517
249	637	1.02833e+07	5.08287
562	550	1.02749e+07	5.0787
170	474	1.02148e+07	5.04897
1162	368	9.67381e+06	4.78159
54	433	9.62167e+06	4.75581
1285	322	9.29652e+06	4.5951
577	444	8.71352e+06	4.30693
991	311	8.59416e+06	4.24794
57	353	8.44136e+06	4.17241
964	335	8.0459e+06	3.97694
1095	537	7.91983e+06	3.91462
563	333	7.8175e+06	3.86404
1018	325	7.70678e+06	3.80932
1311	497	7.56748e+06	3.74047
332	231	7.09113e+06	3.50501
1096	244	7.04148e+06	3.48047
1188	281	6.38791e+06	3.15743
846	243	5.93663e+06	2.93437
271	233	5.83441e+06	2.88384
251	211	5.67222e+06	2.80367
971	216	5.28186e+06	2.61072
819	205	5.18902e+06	2.56484
719	286	5.16493e+06	2.55293
713	191	5.0216e+06	2.48208
566	285	4.96482e+06	2.45402
441	182	4.64726e+06	2.29706
895	163	4.62275e+06	2.28494
602	160	4.4028e+06	2.17622
1079	194	4.36297e+06	2.15653
47	166	4.35939e+06	2.15477
477	158	4.31695e+06	2.13379
43	217	4.27125e+06	2.1112
687	156	4.09458e+06	2.02388
589	159	4.02335e+06	1.98867
1058	142	4.01161e+06	1.98286
320	154	3.99178e+06	1.97306
795	152	3.94823e+06	1.95154
1246	163	3.77013e+06	1.8635
659	188	3.74431e+06	1.85074
232	243	3.6405e+06	1.79943
1257	131	3.6052e+06	1.78199
965	128	3.51928e+06	1.73951
264	142	3.43252e+06	1.69663
132	146	3.34049e+06	1.65114
674	104	3.3169e+06	1.63948
1137	183	3.27147e+06	1.61703
453	186	3.20888e+06	1.58609
326	126	3.04897e+06	1.50705
963	126	3.00912e+06	1.48735
990	120	2.95641e+06	1.4613
1032	113	2.84894e+06	1.40818
969	112	2.82206e+06	1.39489
852	94	2.61724e+06	1.29365
1255	139	2.59242e+06	1.28138
523	89	2.56547e+06	1.26806
656	108	2.52652e+06	1.24881
157	105	2.49753e+06	1.23448
525	100	2.42398e+06	1.19813
277	137	2.40035e+06	1.18645
1174	85	2.38628e+06	1.1795
689	178	2.36207e+06	1.16753
615	82	2.35863e+06	1.16583
1332	134	2.33015e+06	1.15175
169	98	2.32641e+06	1.1499
538	85	2.32438e+06	1.1489
670	83	2.30509e+06	1.13936
940	78	2.27993e+06	1.12693
708	117	2.27235e+06	1.12318
1201	83	2.24148e+06	1.10792
1333	83	2.19928e+06	1.08706
1082	92	2.18614e+06	1.08057
966	84	2.17096e+06	1.07307
640	80	2.16692e+06	1.07107
203	105	2.1301e+06	1.05287
684	93	2.11997e+06	1.04786
1040	102	2.1133e+06	1.04456
987	81	2.10183e+06	1.0389
960	91	2.08912e+06	1.03261
771	83	2.0574e+06	1.01694
480	76	2.05699e+06	1.01673
980	72	1.99604e+06	0.986606
906	81	1.96029e+06	0.968937
654	67	1.92005e+06	0.949046
1050	71	1.91787e+06	0.947966
1094	138	1.90314e+06	0.940686
601	69	1.8937e+06	0.93602
1160	73	1.89228e+06	0.935317
588	68	1.8648e+06	0.921734
517	72	1.86324e+06	0.920964
662	92	1.82748e+06	0.903287
1182	69	1.78778e+06	0.883667
676	61	1.77207e+06	0.875902
688	68	1.76328e+06	0.871559
373	53	1.74836e+06	0.864181
242	61	1.74533e+06	0.862685
669	62	1.71729e+06	0.848826
508	67	1.71517e+06	0.847774
1153	73	1.71344e+06	0.84692
818	59	1.69732e+06	0.838956
465	57	1.69718e+06	0.838886
671	57	1.6863e+06	0.833507
651	59	1.67436e+06	0.827607
1002	70	1.65127e+06	0.816194
125	60	1.61237e+06	0.796965
1305	95	1.60105e+06	0.791371
864	71	1.58969e+06	0.785752
707	71	1.58374e+06	0.782813
468	60	1.57567e+06	0.778822
510	78	1.56879e+06	0.775422
620	57	1.53472e+06	0.758584
131	58	1.48519e+06	0.7341
474	50	1.4633e+06	0.723281
594	59	1.45199e+06	0.717692
62	47	1.42649e+06	0.705086
1125	64	1.39861e+06	0.691305
1260	54	1.37557e+06	0.679921
720	85	1.33844e+06	0.661565
863	47	1.31852e+06	0.651719
500	50	1.27445e+06	0.629939
672	56	1.27436e+06	0.629892
1178	51	1.27306e+06	0.62925
533	51	1.24341e+06	0.614594
798	39	1.24009e+06	0.612954
714	70	1.23184e+06	0.608875
1279	45	1.2221e+06	0.60406
41	48	1.20644e+06	0.596321
1046	48	1.18816e+06	0.587287
992	49	1.17423e+06	0.580401
1073	54	1.16746e+06	0.577052
165	45	1.14755e+06	0.56721
705	40	1.14348e+06	0.565203
353	51	1.14122e+06	0.564083
717	41	1.08503e+06	0.536312
88	39	1.07604e+06	0.531866
608	56	1.06355e+06	0.525692
623	45	1.06299e+06	0.525415
948	48	1.05811e+06	0.523005
1310	52	1.05263e+06	0.520297
596	39	1.05029e+06	0.519138
938	47	1.04445e+06	0.516253
1088	36	1.03324e+06	0.510712
879	39	1.02749e+06	0.50787
682	38	1.01859e+06	0.503472
629	42	1.01594e+06	0.502159
655	44	1.01503e+06	0.501708
1324	44	1.00656e+06	0.497523
349	39	1.00411e+06	0.496315
667	37	977291	0.483057
513	33	967568	0.478251
455	80	959957	0.474489
785	27	955022	0.47205
1218	35	952088	0.470599
711	27	951040	0.470081
599	40	941866	0.465547
1205	35	930100	0.459731
1051	28	922815	0.45613
870	32	904996	0.447323
1143	39	890477	0.440146
1237	31	888848	0.439341
1010	39	872711	0.431365
598	29	872510	0.431266
1030	36	868179	0.429125
254	29	860960	0.425557
1247	37	857115	0.423656
741	40	849314	0.4198
32	26	846452	0.418385
1006	41	844565	0.417453
931	35	840291	0.41534
700	25	836089	0.413263
200	44	825367	0.407963
273	39	823179	0.406882
134	32	818834	0.404735
1039	33	811044	0.400884
16	29	808688	0.399719
292	26	793610	0.392267
826	38	791823	0.391383
440	34	789685	0.390327
1313	33	786676	0.388839
891	26	786051	0.38853
195	42	765251	0.37825
526	33	765155	0.378202
197	28	755963	0.373658
1049	26	746139	0.368803
1052	28	736162	0.363871
211	25	735734	0.36366
979	27	732792	0.362205
788	27	730773	0.361208
115	26	721127	0.35644
834	30	711375	0.351619
216	27	708094	0.349998
636	27	704022	0.347985
1087	28	703856	0.347903
945	30	696681	0.344356
1277	25	694120	0.343091
18	25	689737	0.340924
1273	27	686533	0.33934
388	25	685317	0.338739
897	26	674420	0.333353
680	22	669967	0.331152
223	21	657711	0.325094
616	25	657576	0.325028
177	25	653451	0.322989
1215	29	648654	0.320617
243	28	647875	0.320232
678	27	647413	0.320004
844	20	630820	0.311803
450	30	630425	0.311607
918	21	629332	0.311067
1244	21	628605	0.310708
1261	24	620085	0.306497
665	25	616023	0.304489
179	23	614773	0.303871
1331	34	614564	0.303767
246	23	611236	0.302123
1004	18	610871	0.301942
138	23	604577	0.298831
912	24	600954	0.29704
345	21	598500	0.295828
660	27	594871	0.294034
1132	21	593136	0.293176
1330	16	592072	0.29265
94	22	584850	0.289081
488	19	579743	0.286556
542	23	577007	0.285204
382	23	576909	0.285155
485	27	574330	0.283881
898	20	563676	0.278615
258	22	552141	0.272913
1053	24	548806	0.271265
787	21	548391	0.27106
1321	23	546828	0.270287
613	25	544441	0.269107
209	16	541298	0.267554
371	23	535581	0.264728
324	17	527183	0.260577
531	19	523933	0.25897
595	19	521006	0.257524
227	23	518897	0.256481
786	20	514632	0.254373
419	19	510540	0.252351
959	22	504319	0.249275
734	15	502168	0.248212
1308	36	496423	0.245373
704	22	496034	0.24518
915	25	493722	0.244037
1337	28	490661	0.242524
162	18	484788	0.239622
458	20	484194	0.239328
389	35	484154	0.239308
194	22	480985	0.237742
934	13	480597	0.23755
857	20	478421	0.236474
1008	23	477622	0.23608
483	11	476300	0.235426
972	21	475016	0.234792
984	17	473799	0.23419
796	26	472326	0.233462
828	16	470142	0.232383
859	15	469372	0.232002
797	16	468999	0.231818
1059	18	467416	0.231035
375	16	463309	0.229005
924	11	462132	0.228423
961	14	461953	0.228335
29	18	460752	0.227741
752	18	458714	0.226734
638	15	457918	0.22634
1176	18	457169	0.22597
1346	17	451140	0.22299
691	19	449240	0.222051
342	16	437933	0.216462
1156	12	433003	0.214025
460	22	430968	0.21302
827	17	430086	0.212583
133	25	429978	0.21253
856	21	426729	0.210924
1168	19	422758	0.208962
469	14	421593	0.208385
1078	14	420967	0.208076
1057	21	419226	0.207216
833	19	418848	0.207029
21	8	418585	0.206899
330	14	416554	0.205895
730	13	415273	0.205262
128	20	411823	0.203556
446	18	407432	0.201386
693	17	406713	0.201031
835	14	405627	0.200494
410	15	402648	0.199021
1200	12	399764	0.197596
358	19	399745	0.197587
1191	12	398688	0.197064
755	16	394423	0.194956
839	16	392262	0.193888
101	20	386411	0.190996
624	19	382461	0.189043
1077	12	376109	0.185904
791	7	372454	0.184097
114	9	369428	0.182601
1304	24	368697	0.18224
642	14	363843	0.179841
956	13	362986	0.179417
1318	15	362926	0.179387
1084	21	361901	0.178881
597	21	360428	0.178153
997	15	360092	0.177987
1290	14	351150	0.173567
1148	14	350125	0.17306
313	10	349741	0.172871
1262	9	345834	0.170939
1124	19	344929	0.170492
512	10	344651	0.170355
357	13	344131	0.170098
1037	14	343654	0.169862
186	12	342397	0.169241
754	15	338277	0.167204
1274	21	334523	0.165348
783	8	334166	0.165172
848	6	333934	0.165058
820	11	331932	0.164068
957	14	326859	0.16156
1117	20	326656	0.16146
351	11	325645	0.16096
413	13	321409	0.158867
55	9	319823	0.158082
1192	11	316619	0.156499
270	9	316086	0.156235
502	12	310599	0.153523
619	7	308785	0.152627
1113	9	304977	0.150745
1284	12	303396	0.149963
367	9	302703	0.14962
515	10	300847	0.148703
174	9	300574	0.148568
31	13	298844	0.147713
1303	10	298033	0.147312
505	7	295445	0.146033
218	11	295015	0.14582
355	12	293367	0.145006
361	14	289305	0.142998
1335	11	288712	0.142705
339	6	283901	0.140327
637	9	283857	0.140305
633	13	283244	0.140002
725	22	281152	0.138968
10	11	279601	0.138202
1145	14	278593	0.137703
220	11	278591	0.137702
48	20	276842	0.136838
1027	11	275902	0.136373
836	11	274988	0.135922
639	7	273754	0.135312
518	8	273462	0.135167
79	13	271877	0.134384
56	8	270349	0.133628
1267	9	269811	0.133362
841	7	269625	0.133271
1029	12	269298	0.133109
622	13	268704	0.132816
780	11	266424	0.131689
77	8	265773	0.131367
407	9	262573	0.129785
123	7	259290	0.128162
369	13	258537	0.12779
1121	7	253767	0.125433
953	10	252285	0.1247
539	10	251883	0.124501
1239	9	251370	0.124248
552	10	248397	0.122778
816	6	245629	0.12141
364	12	244575	0.120889
59	7	242178	0.119704
882	11	241828	0.119531
152	10	241320	0.11928
551	4	240794	0.11902
33	9	240577	0.118913
36	7	240355	0.118803
283	10	239669	0.118464
657	12	238378	0.117826
70	13	236060	0.11668
865	8	235222	0.116266
926	9	234897	0.116105
285	4	234839	0.116077
876	6	233635	0.115481
145	9	231700	0.114525
130	8	229651	0.113512
173	9	229095	0.113237
24	7	228501	0.112944
221	7	226766	0.112086
1120	6	226688	0.112047
1036	8	225214	0.111319
647	4	225196	0.11131
808	12	224769	0.111099
71	9	223759	0.1106
102	7	220594	0.109035
958	7	220295	0.108888
294	8	219769	0.108628
215	8	219410	0.10845
590	9	218084	0.107795
1106	5	217488	0.1075
902	10	215121	0.10633
664	6	214047	0.105799
96	10	213479	0.105519
164	9	211178	0.104381
250	6	208642	0.103128
762	7	208141	0.10288
1038	6	206490	0.102064
449	7	203994	0.100831
74	9	203976	0.100822
1083	5	203504	0.100588
534	10	198681	0.0982043
1186	7	195710	0.0967358
1136	8	195157	0.0964625
442	5	194936	0.0963535
27	5	193289	0.095539
1204	8	192812	0.0953034
1287	5	189829	0.0938289
301	7	188819	0.0933296
476	10	187516	0.0926857
1295	6	187298	0.092578
1126	6	186496	0.0921817
803	13	185459	0.0916688
443	8	183321	0.0906124
1275	8	183311	0.090607
346	6	183190	0.0905474
853	6	182231	0.0900736
106	5	181764	0.0898426
417	7	181165	0.0895464
265	7	180909	0.08942
359	11	180761	0.089347
847	8	180039	0.0889898
1316	6	179662	0.0888035
1159	4	179087	0.0885196
949	5	178872	0.0884132
1150	9	178731	0.0883433
1245	8	177808	0.0878874
1283	6	177748	0.0878576
120	3	177233	0.0876029
702	6	176982	0.0874789
416	6	176025	0.0870061
37	7	174816	0.0864083
444	5	174629	0.0863157
393	4	173887	0.0859494
338	8	173132	0.085576
789	5	173123	0.0855717
1093	4	172650	0.0853379
1033	4	172005	0.0850188
986	6	171837	0.0849359
1227	6	170351	0.0842011
521	10	170221	0.084137
72	7	168966	0.0835165
314	9	167701	0.0828914
645	5	167287	0.082687
614	9	164517	0.0813177
1271	5	161572	0.0798619
462	8	161065	0.0796117
289	6	160011	0.0790904
1183	4	159790	0.0789812
854	6	159585	0.0788799
490	6	159237	0.0787081
1109	8	159232	0.0787055
838	4	159074	0.0786274
712	7	158152	0.0781718
484	4	157165	0.0776839
28	4	156954	0.0775795
1047	8	156713	0.0774602
536	7	155481	0.0768515
974	5	155004	0.0766158
618	4	154761	0.0764957
545	2	154415	0.0763247
69	5	154349	0.0762921
1280	6	153295	0.075771
493	6	153138	0.0756935
947	7	153049	0.0756493
799	5	152179	0.0752191
1045	10	151986	0.0751237
344	6	151593	0.0749298
212	8	150971	0.0746222
778	2	150546	0.0744121
464	6	150407	0.0743434
1098	4	148541	0.0734213
1269	5	147738	0.0730243
1158	5	147509	0.072911
721	4	146927	0.0726232
297	3	146238	0.0722827
206	3	145277	0.0718077
415	6	145145	0.0717427
307	8	144947	0.0716447
1317	7	144422	0.0713853
1281	6	143224	0.070793
1347	8	142336	0.0703542
183	5	142018	0.0701966
1011	4	141149	0.0697672
824	2	139449	0.0689268
874	7	139042	0.0687258
463	3	138960	0.0686855
549	8	138544	0.0684795
1270	4	135922	0.0671835
352	7	134903	0.0666799
529	4	134724	0.0665914
1114	2	134661	0.0665607
305	5	131382	0.0649395
784	3	130403	0.0644556
213	5	130039	0.064276
871	5	129908	0.0642113
481	5	129756	0.0641359
695	5	126954	0.0627508
1240	5	126634	0.0625926
792	1	126632	0.0625917
153	7	124654	0.0616142
15	4	122953	0.0607733
303	7	121305	0.0599586
159	3	120080	0.0593535
95	7	119888	0.0592584
188	3	119338	0.0589864
482	4	118882	0.0587612
160	5	118001	0.0583259
556	4	117732	0.0581925
360	5	117391	0.0580243
773	6	117242	0.0579507
697	6	116981	0.0578217
942	6	116903	0.0577827
738	3	116852	0.0577577
1147	4	115942	0.057308
900	3	115912	0.0572931
1289	4	115554	0.0571164
1141	4	115166	0.0569242
299	4	115074	0.0568791
1336	5	114527	0.0566086
497	3	113600	0.0561503
105	4	112808	0.0557591
661	6	112032	0.0553753
8	3	111886	0.0553031
723	8	111673	0.0551981
281	2	111410	0.0550681
306	2	111410	0.0550681
335	2	111410	0.0550681
1323	3	110039	0.0543903
304	4	109945	0.0543437
406	4	109813	0.0542786
1118	2	108935	0.0538445
287	5	108871	0.053813
1306	3	108691	0.0537241
121	4	107782	0.0532746
466	2	107521	0.0531456
675	6	107449	0.0531101
110	5	107065	0.0529201
919	3	106777	0.052778
1259	3	106563	0.052672
843	4	106039	0.052413
1214	3	105054	0.0519263
1072	5	104738	0.0517702
1236	5	104263	0.0515352
1	2	103223	0.0510214
296	5	103200	0.05101
522	5	103185	0.0510025
743	2	103056	0.0509386
970	3	103025	0.0509236
400	5	102836	0.0508297
1071	6	102582	0.0507041
58	3	102285	0.0505575
113	4	101951	0.0503927
82	3	101855	0.0503452
932	5	101686	0.0502617
887	4	101208	0.0500251
610	5	100960	0.0499029
813	3	100526	0.0496883
944	8	100314	0.0495833
1256	2	99979.3	0.0494179
75	2	99751.7	0.0493054
198	1	99682	0.049271
214	5	99441.8	0.0491522
383	5	99133.7	0.0489999
817	8	99095.5	0.0489811
652	5	99036.1	0.0489517
116	6	99016.5	0.048942
97	3	98698.1	0.0487846
4	4	98546.5	0.0487097
1197	2	97599	0.0482414
1031	4	97448.7	0.0481671
520	3	97281.7	0.0480845
546	3	97281.7	0.0480845
158	5	97233.4	0.0480607
994	2	96985.1	0.0479379
350	3	96884.4	0.0478881
851	4	96607.5	0.0477513
356	4	96568.7	0.0477321
1069	3	96134.1	0.0475173
336	1	95917.6	0.0474103
1164	3	95781.3	0.0473429
19	3	95756.4	0.0473306
1272	2	95634.1	0.0472702
540	3	95058	0.0469854
976	2	94474.1	0.0466968
83	3	94421.5	0.0466708
1119	2	93881.7	0.046404
334	1	93426.6	0.046179
952	1	93426.6	0.046179
761	4	93279	0.0461061
1315	3	93207.4	0.0460707
914	9	92603.6	0.0457723
565	2	92553.3	0.0457474
103	3	92360.3	0.045652
119	4	92254.7	0.0455998
354	5	90997.7	0.0449785
1258	2	90879.6	0.0449201
557	2	89947.4	0.0444593
571	4	89869.5	0.0444208
1231	1	89627.7	0.0443013
866	5	89567.4	0.0442715
878	2	89140.1	0.0440603
298	6	88793.3	0.0438889
1019	4	88697.9	0.0438417
347	8	88200.1	0.0435957
245	7	87799	0.0433974
648	5	86510.8	0.0427607
100	3	86332.5	0.0426726
1342	2	86007.8	0.0425121
61	3	85495.3	0.0422587
941	5	85309.8	0.042167
668	3	85014.3	0.042021
366	3	84274.8	0.0416555
732	2	84089.5	0.0415639
1312	6	84040	0.0415394
268	2	83492.9	0.041269
574	9	83251.8	0.0411498
438	2	83064.6	0.0410573
144	4	83042.9	0.0410466
1294	5	82750	0.0409018
63	4	82337.4	0.0406978
628	2	82294.1	0.0406765
295	2	82266.4	0.0406627
909	4	81975.2	0.0405188
85	4	81858.7	0.0404612
154	2	81846.8	0.0404553
524	5	81602.6	0.0403346
877	2	81257.6	0.0401641
907	3	80466.4	0.0397731
40	1	80384.6	0.0397326
1345	4	79607.8	0.0393487
1085	3	79545.5	0.0393179
925	1	78935.1	0.0390162
748	2	78152.8	0.0386295
1005	5	77388.6	0.0382517
744	1	77330.5	0.038223
300	3	76904.2	0.0380123
802	4	76729.2	0.0379258
423	5	76458.8	0.0377921
1024	4	76170.7	0.0376498
91	6	76135.9	0.0376326
1276	2	76041.8	0.037586
1253	2	75498.4	0.0373174
1329	3	75060.7	0.0371011
1266	4	74195.8	0.0366736
849	2	73986.9	0.0365703
427	2	73874.8	0.0365149
226	2	73843.6	0.0364995
118	1	73092.8	0.0361284
881	1	73092.8	0.0361284
831	1	72443	0.0358072
331	3	72204.4	0.0356893
84	3	72161.2	0.035668
812	3	72097.9	0.0356366
606	2	71175.4	0.0351807
136	1	71106.9	0.0351468
823	3	71095.1	0.035141
1056	2	70718.8	0.034955
809	1	70702.5	0.0349469
155	3	70606.7	0.0348996
327	2	70002.9	0.0346011
1044	2	69985.6	0.0345926
1138	1	69327.3	0.0342672
148	3	69224.5	0.0342164
1202	2	68962	0.0340866
266	5	68879.6	0.0340459
1268	1	68823.5	0.0340182
448	3	68389.4	0.0338036
1105	4	68187.1	0.0337036
1104	2	68153.2	0.0336869
89	3	68014.2	0.0336182
445	2	67918.2	0.0335707
1293	3	67877.8	0.0335507
184	2	67858.3	0.0335411
867	2	67559.3	0.0333933
473	2	66850.2	0.0330428
434	2	66653.6	0.0329456
90	2	66644.6	0.0329412
1169	2	66590.9	0.0329146
1325	3	66448.5	0.0328443
310	2	66059.7	0.0326521
1107	2	65943	0.0325944
621	2	65841.9	0.0325445
205	2	65369.1	0.0323107
1134	3	65187.2	0.0322208
280	1	64670.9	0.0319656
66	1	64391.2	0.0318274
317	1	64391.2	0.0318274
837	1	64391.2	0.0318274
161	5	64237	0.0317511
920	3	64211.5	0.0317386
1091	2	64072.8	0.03167
757	3	64036.4	0.031652
191	2	63979.4	0.0316238
293	2	63665.5	0.0314687
180	3	63509.8	0.0313917
372	3	63066.9	0.0311728
387	3	62532.2	0.0309085
23	1	62052.4	0.0306713
73	2	62044.7	0.0306675
527	4	61656.8	0.0304758
286	2	61615.6	0.0304555
861	2	61470.9	0.0303839
1022	3	60906.1	0.0301048
1343	1	60564.1	0.0299357
380	3	60180.6	0.0297462
1144	1	59468.4	0.0293941
1067	2	59107.4	0.0292157
76	1	59080.2	0.0292023
241	1	58968.9	0.0291472
516	1	58968.9	0.0291472
572	1	58968.9	0.0291472
390	4	58924.2	0.0291251
790	1	58885.7	0.0291061
710	3	58803.2	0.0290653
42	1	58676.7	0.0290028
491	1	58577.3	0.0289537
587	3	58379.6	0.0288559
143	1	58298.4	0.0288158
923	4	58136.7	0.0287359
745	3	58114.8	0.0287251
487	2	57860.1	0.0285992
236	2	57624.8	0.0284829
207	2	57383.1	0.0283634
401	2	57377.3	0.0283606
1193	2	57302.7	0.0283237
182	1	57246.5	0.0282959
548	1	57246.5	0.0282959
156	2	57165.9	0.0282561
17	2	56851.9	0.0281008
514	2	56733.6	0.0280424
777	1	56401.3	0.0278781
457	2	55895	0.0276278
395	1	55489	0.0274272
1048	1	55489	0.0274272
715	2	55445.6	0.0274057
1291	1	55254.1	0.0273111
1165	2	54911.4	0.0271417
975	2	54581.9	0.0269788
370	2	54530.3	0.0269533
1226	1	53928.6	0.0266559
641	2	53505.4	0.0264467
807	3	52961.9	0.0261781
142	2	52759.4	0.026078
553	1	52705.3	0.0260513
234	4	51561	0.0254856
1208	2	51495.3	0.0254532
1190	6	51202.9	0.0253087
478	1	51161.4	0.0252881
496	1	51161.4	0.0252881
308	2	50610.2	0.0250157
910	1	50317.5	0.024871
368	5	50031.8	0.0247298
968	1	49609.5	0.024521
150	1	49560.5	0.0244969
1339	1	49560.5	0.0244969
1123	4	49379.3	0.0244073
376	1	48971.3	0.0242056
167	1	48862.8	0.024152
873	1	48862.8	0.024152
908	1	48862.8	0.024152
1297	1	48862.8	0.024152
1302	2	48484.1	0.0239648
507	4	48041.3	0.0237459
321	1	47550.4	0.0235033
403	1	47550.4	0.0235033
1108	1	47550.4	0.0235033
1171	1	47550.4	0.0235033
147	1	47439	0.0234482
98	1	47267.3	0.0233633
20	1	47019.2	0.0232407
99	1	47019.2	0.0232407
168	1	47019.2	0.0232407
328	1	47019.2	0.0232407
774	1	47019.2	0.0232407
894	1	47019.2	0.0232407
913	1	47019.2	0.0232407
917	1	47019.2	0.0232407
325	5	46994	0.0232282
888	4	46656.2	0.0230613
892	1	46414.5	0.0229418
504	3	46236.3	0.0228538
1286	1	46183.2	0.0228275
348	4	46045.2	0.0227593
22	1	45509.1	0.0224943
151	1	45509.1	0.0224943
779	1	45054.1	0.0222694
9	4	44547.8	0.0220191
1075	3	44545.4	0.0220179
860	1	44502.1	0.0219965
30	2	44466.8	0.0219791
1211	3	43972.8	0.021735
456	3	43873	0.0216856
377	1	43739.7	0.0216197
782	1	43514.4	0.0215084
1003	1	43514.4	0.0215084
1296	1	43514.4	0.0215084
267	3	43357.6	0.0214308
108	1	43000	0.0212541
163	1	43000	0.0212541
392	1	43000	0.0212541
288	1	42369	0.0209422
829	1	42120.9	0.0208196
282	4	42030.6	0.0207749
139	2	42004.4	0.020762
86	1	41584.5	0.0205544
632	1	41584.5	0.0205544
764	1	41584.5	0.0205544
884	1	41584.5	0.0205544
681	1	41493.1	0.0205093
811	1	41385.4	0.020456
435	1	41319.1	0.0204233
916	1	41319.1	0.0204233
985	2	41284.7	0.0204063
1223	1	40524.4	0.0200305
1000	1	40371.3	0.0199548
634	3	40298.2	0.0199186
2	2	40283.7	0.0199115
479	3	39447.4	0.0194981
1015	1	39351.7	0.0194508
1300	5	39319.8	0.019435
381	1	39210.3	0.0193809
1319	3	39011.3	0.0192826
1135	3	38473.3	0.0190166
192	1	37827.9	0.0186976
768	2	37577.2	0.0185737
770	4	37516.3	0.0185436
1249	1	37175.9	0.0183754
989	1	37096.6	0.0183362
928	3	36739.4	0.0181596
978	2	36645.9	0.0181134
166	4	36046.1	0.0178169
181	1	35842	0.017716
756	1	35842	0.017716
1184	1	35842	0.017716
850	2	35548.6	0.017571
903	2	35316.2	0.0174561
1224	1	34991.2	0.0172955
821	1	34827.6	0.0172146
190	2	34714.9	0.0171589
429	2	34386.2	0.0169965
927	3	34251.4	0.0169298
1155	2	32860.9	0.0162426
901	2	30290.3	0.0149719
34	2	30117.8	0.0148867
1009	2	30088	0.0148719
311	2	29339.1	0.0145018
950	2	29073.2	0.0143704
962	2	28989.7	0.0143291
1220	2	28918.1	0.0142937
1172	2	28508.7	0.0140913
951	2	28422.7	0.0140488
175	2	28155.5	0.0139168
185	2	27715.3	0.0136992
67	3	27660.9	0.0136723
1349	2	27633	0.0136585
501	2	27498.8	0.0135922
842	1	26975.7	0.0133336
385	1	26632.8	0.0131641
65	1	26568.8	0.0131324
272	2	26435.8	0.0130667
692	3	26380.1	0.0130392
727	2	26237.8	0.0129689
11	2	26108.4	0.0129049
225	1	25954.1	0.0128286
1065	2	25852.2	0.0127783
983	2	25818.1	0.0127614
452	1	25615.3	0.0126612
87	1	25226.2	0.0124688
284	2	25226	0.0124688
343	1	24872.3	0.0122939
386	1	24872.3	0.0122939
1042	2	24588.5	0.0121536
5	2	24556.1	0.0121376
1196	2	24089.2	0.0119068
543	2	24085.6	0.0119051
570	1	23794.1	0.011761
489	2	23640.4	0.011685
690	1	23522.2	0.0116266
1243	1	23318.7	0.011526
1103	1	22930.4	0.0113341
1129	1	22930.4	0.0113341
1242	2	22874.4	0.0113064
252	1	22365.8	0.011055
1154	1	22365.8	0.011055
7	2	22155	0.0109508
1173	2	21697.3	0.0107246
825	2	21652.9	0.0107026
424	2	21597.6	0.0106753
402	2	21289.4	0.010523
291	1	21205.7	0.0104816
922	1	20709.8	0.0102365
362	1	20285.1	0.0100266
398	1	20285.1	0.0100266
1170	1	20285.1	0.0100266
1100	2	20168.3	0.00996879
1212	1	20119.9	0.00994488
872	1	19978.7	0.00987509
883	1	19978.7	0.00987509
1225	1	19892.2	0.00983236
411	1	19743.6	0.00975889
1101	2	19729	0.00975167
432	1	19710.2	0.00974236
219	2	19659.6	0.0097174
815	1	19556.6	0.00966647
1167	1	19296.9	0.00953812
1199	1	19296.9	0.00953812
472	1	19280.4	0.00952994
845	1	19232.8	0.0095064
1175	1	19127.4	0.00945432
593	1	18711.7	0.00924887
921	1	18687.9	0.0092371
699	1	18673.8	0.00923013
149	1	18477	0.00913285
1140	2	18046.9	0.00892023
929	1	17997.3	0.00889573
1157	1	17878.5	0.00883702
365	1	17835.4	0.0088157
772	1	17651.5	0.00872481
933	1	17651.5	0.00872481
1012	1	17582.2	0.00869056
724	2	17442.6	0.00862156
541	1	17257.5	0.00853006
199	1	17145.1	0.0084745
635	1	17145.1	0.0084745
759	1	17144.4	0.00847415
1068	1	17138	0.00847101
498	1	16871.2	0.0083391
486	1	16722.4	0.00826555
760	1	16610.9	0.00821046
418	2	16480.3	0.00814588
436	1	16392.8	0.00810266
973	1	16392.8	0.00810266
1026	1	16392.8	0.00810266
68	1	16275.7	0.00804475
81	1	16275.7	0.00804475
187	1	16275.7	0.00804475
937	1	16275.7	0.00804475
1092	1	16275.7	0.00804475
1340	1	16275.7	0.00804475
1128	1	16179.3	0.00799713
862	1	16091.2	0.0079536
409	1	16057.9	0.0079371
509	1	16057.9	0.0079371
886	1	16057.9	0.0079371
904	1	16057.9	0.0079371
814	1	15940.2	0.00787897
880	1	15940.2	0.00787897
461	1	15917	0.00786748
129	1	15916.7	0.00786734
404	1	15891.1	0.00785465
1213	1	15864.8	0.00784166
439	1	15813.6	0.00781635
810	2	15719.2	0.00776971
858	1	15691.8	0.00775614
1066	1	15691.8	0.00775614
64	1	15578.8	0.00770033
137	1	15442.3	0.00763286
224	1	15346.5	0.0075855
611	1	15346.5	0.0075855
1163	1	15329.5	0.00757708
911	1	15069.4	0.00744855
1152	1	15030.7	0.00742941
793	1	15013.6	0.00742093
495	1	14971.3	0.00740005
1110	1	14971.3	0.00740005
124	1	14730.6	0.00728105
1116	1	14617.9	0.00722537
80	1	14547.8	0.00719072
1166	1	14393.1	0.00711425
1055	1	13937.1	0.00688884
946	2	13859.4	0.00685042
890	1	13696.6	0.00676997
753	1	13473.5	0.00665968
431	1	13410.6	0.00662863
341	1	13326.9	0.00658724
1089	1	13326.9	0.00658724
1130	1	13326.9	0.00658724
454	1	13251.4	0.00654991
794	1	13071.6	0.00646106
875	1	13071.6	0.00646106
982	1	13022.6	0.00643681
954	1	12980.6	0.00641606
653	1	12959.5	0.00640566
12	1	12915	0.00638363
584	1	12915	0.00638363
1020	1	12816.8	0.00633509
666	1	12803.8	0.00632866
428	1	12669.1	0.00626211
471	1	12665.1	0.00626012
1265	1	12536.3	0.00619645
290	1	12472.7	0.00616501
3	1	12455.4	0.00615649
558	1	12221.5	0.00604085
1185	1	12154.9	0.00600795
1028	1	11934.2	0.00589886
537	1	11922.8	0.00589324
492	1	11810.5	0.00583773
832	1	11810.5	0.00583773
1146	1	11810.5	0.00583773
222	1	11794	0.00582958
447	1	11724	0.00579496
781	1	11245.1	0.00555822
1195	1	10949.4	0.00541209
1209	1	10850.4	0.00536316
230	1	10613.1	0.00524583
391	1	10535.8	0.00520766
694	1	10535.8	0.00520766
739	1	10535.8	0.00520766
430	1	10399.9	0.00514047
1180	1	10384.5	0.00513288
1070	1	10298.7	0.00509046
677	1	9983.75	0.00493478
93	1	9917.11	0.00490184
573	1	9910.82	0.00489873
617	1	9886.7	0.00488681
13	1	9832.71	0.00486012
14	1	9832.71	0.00486012
414	1	9832.71	0.00486012
936	1	9832.71	0.00486012
1112	1	9832.71	0.00486012
1189	1	9832.71	0.00486012
1216	1	9832.71	0.00486012
822	1	9608.9	0.0047495
550	1	9338.23	0.00461571
467	1	9170.64	0.00453288
977	1	9124.46	0.00451005
544	1	8831.6	0.0043653
208	1	8589.04	0.0042454
278	1	8524.69	0.0042136
576	1	8470.32	0.00418672
1142	1	8411.97	0.00415788
1025	1	8324.22	0.00411451
1203	1	8127.95	0.0040175
840	1	7971.29	0.00394006
302	1	7718.6	0.00381516
532	1	7201.76	0.0035597
1288	1	6957.55	0.00343899
228	1	6899.67	0.00341038
363	1	6803.5	0.00336284
607	1	6768.52	0.00334555
988	1	6768.52	0.00334555
706	1	6719.73	0.00332144
176	1	6653.31	0.00328861
178	1	6653.31	0.00328861
189	1	6653.31	0.00328861
889	1	6653.31	0.00328861
1111	1	6653.31	0.00328861
405	1	6402.09	0.00316443
547	1	6402.09	0.00316443
1177	1	6219.43	0.00307415
1086	1	6088.64	0.0030095
855	1	6004.04	0.00296768
999	1	5953.95	0.00294293
1127	1	5689.89	0.0028124
459	1	5436.51	0.00268717
1264	1	4778.46	0.0023619
905	1	4169.26	0.00206079
585	1	4094.28	0.00202373
126	1	3914.96	0.00193509
420	1	3811.4	0.00188391
60	1	3656.12	0.00180715
117	1	3645.31	0.00180181

## Sheet: eTable 7
eTable 7. Weighted Pearson correlation coefficients and p-values from the phylum-level relative abundances, NHANES 2009-2012
	Pearson correlation coefficient																																					Pearson correlation p-value
Phylum identifier	RSV_phylum1	RSV_phylum2	RSV_phylum3	RSV_phylum4	RSV_phylum5	RSV_phylum6	RSV_phylum8	RSV_phylum9	RSV_phylum10	RSV_phylum11	RSV_phylum13	RSV_phylum14	RSV_phylum15	RSV_phylum16	RSV_phylum17	RSV_phylum18	RSV_phylum19	RSV_phylum20	RSV_phylum21	RSV_phylum22	RSV_phylum23	RSV_phylum24	RSV_phylum26	RSV_phylum27	RSV_phylum29	RSV_phylum30	RSV_phylum31	RSV_phylum32	RSV_phylum33	RSV_phylum34	RSV_phylum35	RSV_phylum36	RSV_phylum37	RSV_phylum38	RSV_phylum39	RSV_phylum40	RSV_phylum42	PRSV_phylum1	PRSV_phylum2	PRSV_phylum3	PRSV_phylum4	PRSV_phylum5	PRSV_phylum6	PRSV_phylum8	PRSV_phylum9	PRSV_phylum10	PRSV_phylum11	PRSV_phylum13	PRSV_phylum14
RSV_phylum1	1	2.87678e-05	0.0639366	-0.000219874	-0.0184811	-0.000553652	-0.0134277	0.0889642	0.0288796	0.4996	0.358846	-0.000826613	0.053896	-0.00183059	0.0786479	-0.114055	-0.0417852	0.264948	-0.00581183	0.00282913	-0.000341166	0.0151751	0.0398268	0.0134424	-0.000357007	0.0128991	0.489271	0.0962288	-0.000720955	-0.000552224	0.0757296	0.00217617	-0.0132704	-0.0131913	0.0907278	-0.0146111	0.203286		0.997861	2.47094e-09	0.983655	0.085049	0.958858	0.210871	9.92546e-17	0.00711517	0	3.11602e-262	0.938608
RSV_phylum2	2.87678e-05	1	-0.0118795	0.00223086	-0.318382	0.00852834	-0.174404	-0.012979	0.00202344	0.00220602	0.0348577	-0.00252371	-0.00618383	-0.0273532	0.0197139	-0.304287	-0.231856	0.00449694	-0.0408426	-0.0121035	0.00540385	-0.0236035	-0.0137515	-0.00585354	-0.00972087	-0.0164398	0.0029801	-0.265889	-0.00250804	-0.0253492	8.67614e-05	-0.0751867	-0.128706	-0.0969985	-0.0102235	-0.139637	-0.0391338	0.997861		0.268336	0.835338	8.50097e-204	0.426824	2.8552e-60	0.226523	0.850459	0.837146	0.00115877	0.814095
RSV_phylum3	0.0639366	-0.0118795	1	-0.000145873	-0.00195628	-0.000367315	0.0800292	0.0946695	0.000220729	0.0455084	0.0158272	-0.000548409	0.116603	-0.00126801	-0.000376229	-0.0235588	0.00457289	0.0809008	-0.00378022	-0.00022995	-0.000226344	-0.000598606	0.00461331	-0.000227392	-0.000236853	0.0107141	0.0276032	0.0395507	-0.000492279	-0.000366368	-0.000388236	-0.00981296	-0.010107	-0.00827946	0.0395563	-0.00899009	0.00342708	2.47094e-09	0.268336		0.989156	0.855367	0.972698	8.10108e-14	9.51641e-19	0.983592	2.21123e-05	0.140271	0.959248
RSV_phylum4	-0.000219874	0.00223086	-0.000145873	1	0.0038039	-8.58778e-05	-0.0021531	-0.000189243	-0.000109536	-0.000211068	-0.000579844	-0.000128217	-0.000153219	-0.000296459	-8.79619e-05	-0.000361665	-0.00835345	-0.000171306	-0.000909578	-5.3762e-05	-5.29188e-05	-0.000139953	-0.000308443	-5.31639e-05	-5.53759e-05	-0.000117868	-0.000222019	-0.00283987	-0.000115094	-8.56562e-05	-9.07689e-05	-0.00366761	-0.000215108	-0.0021002	-0.000156578	-0.00230016	0.018464	0.983655	0.835338	0.989156		0.723018	0.993616	0.841	0.985932	0.991857	0.98431	0.956914	0.990468
RSV_phylum5	-0.0184811	-0.318382	-0.00195628	0.0038039	1	-0.00885767	0.173203	-0.00303132	-0.0212182	-0.0220765	-0.059436	-0.0182429	0.00164363	0.0290476	-0.0151754	-0.498648	0.270138	-0.0235609	-0.00846417	0.0161672	-0.00459433	0.0545858	0.00011477	-0.00636868	0.00366353	-0.0136035	-0.0256613	-0.0714814	0.0102278	-0.023448	-0.000349402	0.191299	0.196756	0.1401	0.00581703	0.182826	0.0180032	0.085049	8.50097e-204	0.855367	0.723018		0.409187	1.86178e-59	0.777604	0.0480166	0.0396654	2.97628e-08	0.0891459
RSV_phylum6	-0.000553652	0.00852834	-0.000367315	-8.58778e-05	-0.00885767	1	-0.0054216	-0.000476523	-0.000275816	-0.00053148	0.00109	-0.000322857	-0.000385811	-0.000746497	-0.000221492	0.00793584	-0.0111135	-0.000431356	-0.00229036	-0.000135375	-0.000133252	-0.000352409	-0.00100854	-0.000133869	-0.000139439	-0.000296797	-0.000559055	-0.00718561	-0.000289812	-0.000215686	-0.00022856	-0.00400492	-0.00538389	-0.00377209	-0.000394271	-0.0049845	-0.000796356	0.958858	0.426824	0.972698	0.993616	0.409187		0.613447	0.964586	0.979497	0.960505	0.919106	0.976002
RSV_phylum8	-0.0134277	-0.174404	0.0800292	-0.0021531	0.173203	-0.0054216	1	-0.00340709	-0.00646532	-0.0111106	-0.0213401	-0.00608803	0.000652159	0.010763	-0.00549579	-0.172511	0.155034	-0.00999658	0.115474	-0.00339408	-0.00252525	-0.00848463	0.00478901	-0.00335199	-0.00295683	-0.00538974	-0.0133467	0.165016	-0.00222102	-0.00540762	-0.00573039	0.0948662	0.0553897	0.0119156	-0.0025384	0.110918	-0.0136754	0.210871	2.8552e-60	8.10108e-14	0.841	1.86178e-59	0.613447		0.750899	0.546901	0.300549	0.0467477	0.570541
RSV_phylum9	0.0889642	-0.012979	0.0946695	-0.000189243	-0.00303132	-0.000476523	-0.00340709	1	-0.000442046	0.179671	0.0507611	-0.000711457	0.558878	4.86684e-05	-0.000488087	-0.0219526	-0.0191235	0.185289	-0.00483047	-0.000298317	-0.000293638	0.131553	0.0320434	0.215111	-0.000307272	0.000376932	0.193771	0.0370095	-0.000638639	-0.000475293	-0.000503663	0.011442	-0.0053986	-0.0089699	0.0926734	-0.00585314	0.0655184	9.92546e-17	0.226523	9.51641e-19	0.985932	0.777604	0.964586	0.750899		0.967146	6.50024e-64	2.21563e-06	0.947147
RSV_phylum10	0.0288796	0.00202344	0.000220729	-0.000109536	-0.0212182	-0.000275816	-0.00646532	-0.000442046	1	0.205835	0.0961211	-0.000411799	0.00298616	-3.57897e-05	0.346797	-0.072121	-0.00814314	0.45531	-0.00288882	-0.000172669	0.00150526	-0.000449492	0.262421	-0.000170748	-0.000177852	0.00388758	0.178093	0.0788055	-0.000369651	-0.000275105	-0.000291525	0.283319	-0.00698437	-0.00459615	0.00407643	-0.00537983	-0.00091233	0.00711517	0.850459	0.983592	0.991857	0.0480166	0.979497	0.546901	0.967146		1.00277e-83	2.78682e-19	0.969393
RSV_phylum11	0.4996	0.00220602	0.0455084	-0.000211068	-0.0220765	-0.00053148	-0.0111106	0.179671	0.205835	1	0.290658	-0.00079351	0.0671008	0.0017866	0.258213	-0.108539	-0.0282553	0.591881	-0.00510124	-0.000332722	-0.000133563	0.027064	0.0854218	0.182359	0.0321785	0.00609613	0.591869	0.0895798	-0.000712294	-0.000530109	-0.00056175	0.0181554	-0.00635674	-0.00204689	0.0681346	-0.00661089	0.28469	0	0.837146	2.21123e-05	0.98431	0.0396654	0.960505	0.300549	6.50024e-64	1.00277e-83		1.16111e-168	0.941062
RSV_phylum13	0.358846	0.0348577	0.0158272	-0.000579844	-0.059436	0.00109	-0.0213401	0.0507611	0.0961211	0.290658	1	0.0064954	0.0212713	-0.000407772	0.0516817	-0.153209	-0.0354559	0.122666	-0.00825847	0.0331277	-0.00070496	0.00610534	0.0683769	0.0902894	-0.000941385	0.00186271	0.24241	0.0642424	-0.00179453	0.0237032	0.0256997	0.0181762	-0.0130753	-0.00749722	0.0210301	-0.0138937	0.121733	3.11602e-262	0.00115877	0.140271	0.956914	2.97628e-08	0.919106	0.0467477	2.21563e-06	2.78682e-19	1.16111e-168		0.545038
RSV_phylum14	-0.000826613	-0.00252371	-0.000548409	-0.000128217	-0.0182429	-0.000322857	-0.00608803	-0.000711457	-0.000411799	-0.00079351	0.0064954	1	-0.000576024	-0.00111453	-0.000330692	0.0184994	-0.00762991	-0.000644022	-0.00341955	-0.000202118	-0.000198948	0.00133119	-0.000219918	-0.000199869	-0.000208185	-0.000443124	-0.000834679	-0.00255433	-0.000432695	-0.000322024	-0.000341245	-0.00340945	-0.00624908	-0.00606181	-0.000588654	-0.00550565	0.00456521	0.938608	0.814095	0.959248	0.990468	0.0891459	0.976002	0.570541	0.947147	0.969393	0.941062	0.545038
RSV_phylum15	0.053896	-0.00618383	0.116603	-0.000153219	0.00164363	-0.000385811	0.000652159	0.558878	0.00298616	0.0671008	0.0212713	-0.000576024	1	-0.00127927	-0.000384037	-0.00765932	-0.00938814	0.100494	-0.00143857	-0.000241529	-0.000237741	-0.000324173	0.0139353	-0.000238842	-0.00024878	-0.000526108	0.0442811	0.0110903	-0.000517068	-0.000384816	-0.000407785	-0.00556299	-0.00147089	1.89229e-05	0.00541845	-0.00830082	0.00458895	5.02421e-07	0.564493	1.1316e-27	0.98861	0.878284	0.971324	0.951547	0	0.780832	3.8711e-10	0.0474604	0.957197
RSV_phylum16	-0.00183059	-0.0273532	-0.00126801	-0.000296459	0.0290476	-0.000746497	0.010763	4.86684e-05	-3.57897e-05	0.0017866	-0.000407772	-0.00111453	-0.00127927	1	-0.000764614	-0.0265706	0.0445611	-0.00146607	-0.000933859	-0.000467329	-0.00046	-0.000930007	0.00890007	-0.00046213	-0.000481358	-0.000838417	-0.00171618	-0.00482045	-0.00100046	-0.000744571	-0.000789014	0.00739799	0.157964	0.127666	0.00690455	0.178733	0.00699694	0.864566	0.0108	0.905952	0.977963	0.00678801	0.944548	0.315926	0.996382	0.997339	0.86779	0.969692	0.917291
RSV_phylum17	0.0786479	0.0197139	-0.000376229	-8.79619e-05	-0.0151754	-0.000221492	-0.00549579	-0.000488087	0.346797	0.258213	0.0516817	-0.000330692	-0.000384037	-0.000764614	1	-0.0625693	-0.0210062	0.714261	-0.00234594	-0.00013866	-0.000136486	-0.000360961	0.0884547	-0.000137118	-0.000142823	0.0119576	0.353308	0.0643325	-0.000296845	-0.000220921	-0.000234107	0.0174163	-0.00709393	-0.00534962	-0.000403839	-0.00593248	-0.000784977	2.14632e-13	0.0662082	0.972036	0.993461	0.157349	0.983535	0.608601	0.963727	6.56793e-244	2.72126e-132	1.44538e-06	0.975419
RSV_phylum18	-0.114055	-0.304287	-0.0235588	-0.000361665	-0.498648	0.00793584	-0.172511	-0.0219526	-0.072121	-0.108539	-0.153209	0.0184994	-0.00765932	-0.0265706	-0.0625693	1	-0.33042	-0.105231	-0.0335547	-0.027862	0.00358714	-0.00856097	-0.0742637	-0.0291191	-0.0249598	0.00301571	-0.124274	-0.405215	-0.00421435	-0.0580294	-0.0169006	-0.128044	-0.17068	-0.1021	-0.0214523	-0.127062	-0.0588102	1.53579e-26	1.87631e-185	0.0281359	0.973118	0	0.459646	5.45611e-59	0.0407884	1.71294e-11	3.55891e-24	9.21777e-47	0.0847404
RSV_phylum19	-0.0417852	-0.231856	0.00457289	-0.00835345	0.270138	-0.0111135	0.155034	-0.0191235	-0.00814314	-0.0282553	-0.0354559	-0.00762991	-0.00938814	0.0445611	-0.0210062	-0.33042	1	-0.034135	0.0195858	-0.00888649	-0.000990066	-0.0238213	-0.0236789	-0.0113145	-0.00153074	-0.0225157	-0.0365316	-0.00773494	-0.0161902	-0.0185793	-0.0118265	0.165758	0.363249	0.274944	-0.0115563	0.270082	-0.0487924	9.81917e-05	2.47804e-106	0.67005	0.436367	4.4145e-145	0.300424	7.46715e-48	0.0747506	0.448004	0.00845844	0.000951023	0.477131
RSV_phylum20	0.264948	0.00449694	0.0809008	-0.000171306	-0.0235609	-0.000431356	-0.00999658	0.185289	0.45531	0.591881	0.122666	-0.000644022	0.100494	-0.00146607	0.714261	-0.105231	-0.034135	1	-0.0043608	-0.000270041	-0.000265806	-0.000631688	0.123367	0.0107199	0.126591	0.022406	0.549192	0.1264	-0.000578106	-0.000430243	-0.000455924	0.184795	-0.0124594	-0.00853736	0.115265	-0.011233	0.133133	1.96341e-139	0.675215	4.3435e-14	0.987265	0.0281219	0.967941	0.351621	6.32399e-68	0	0	1.81006e-30	0.95215
RSV_phylum21	-0.00581183	-0.0408426	-0.00378022	-0.000909578	-0.00846417	-0.00229036	0.115474	-0.00483047	-0.00288882	-0.00510124	-0.00825847	-0.00341955	-0.00143857	-0.000933859	-0.00234594	-0.0335547	0.0195858	-0.0043608	1	-0.00143383	-0.00141134	-0.00333866	0.00159742	-0.00141788	-0.00147687	-0.00285546	-0.00586705	0.0940705	-0.000484265	-0.00228445	-0.00242081	0.0239681	-0.00824757	-0.0101778	-0.00316951	-0.0016916	-0.00626754	0.58815	0.000140615	0.724672	0.932461	0.430311	0.831012	3.61983e-27	0.652653	0.787803	0.634567	0.441601	0.750018
RSV_phylum22	0.00282913	-0.0121035	-0.00022995	-5.3762e-05	0.0161672	-0.000135375	-0.00339408	-0.000298317	-0.000172669	-0.000332722	0.0331277	-0.000202118	-0.000241529	-0.000467329	-0.00013866	-0.027862	-0.00888649	-0.000270041	-0.00143383	1	-8.34196e-05	-0.000220618	-0.000701603	-8.3806e-05	-8.72929e-05	-0.000185804	0.013072	0.0378401	-0.000181431	-0.000135026	-0.000143085	-0.0057815	-0.00440495	-0.00331069	-0.000246825	-0.00362591	-0.000498542	0.792086	0.259413	0.982906	0.996003	0.131945	0.989936	0.751818	0.977825	0.987164	0.975269	0.00201846	0.984975
RSV_phylum23	-0.000341166	0.00540385	-0.000226344	-5.29188e-05	-0.00459433	-0.000133252	-0.00252525	-0.000293638	0.00150526	-0.000133563	-0.00070496	-0.000198948	-0.000237741	-0.00046	-0.000136486	0.00358714	-0.000990066	-0.000265806	-0.00141134	-8.34196e-05	1	-0.000217158	0.000317377	-8.24917e-05	-8.59239e-05	-0.00018289	-0.000344496	-0.00839529	-0.000178585	-0.000132908	-0.000140841	0.000232169	0.0129135	0.0100423	-0.000242954	0.0142421	-0.000433954	0.974641	0.614609	0.983174	0.996066	0.668595	0.990094	0.813984	0.978173	0.888461	0.990071	0.947629	0.985211
RSV_phylum24	0.0151751	-0.0236035	-0.000598606	-0.000139953	0.0545858	-0.000352409	-0.00848463	0.131553	-0.000449492	0.027064	0.00610534	0.00133119	-0.000324173	-0.000930007	-0.000360961	-0.00856097	-0.0238213	-0.000631688	-0.00333866	-0.000220618	-0.000217158	1	-0.000231737	-0.000218164	-0.000227241	-0.000483685	0.0090493	-0.00738316	-0.000472301	-0.0003515	-0.00037248	-0.0104133	-0.00685776	-0.00431744	0.0377639	0.00346682	0.00435952	0.157358	0.0278384	0.955521	0.989596	3.58434e-07	0.973806	0.429197	7.91253e-35	0.966593	0.0116643	0.569446	0.901289
RSV_phylum26	0.0398268	-0.0137515	0.00461331	-0.000308443	0.00011477	-0.00100854	0.00478901	0.0320434	0.262421	0.0854218	0.0683769	-0.000219918	0.0139353	0.00890007	0.0884547	-0.0742637	-0.0236789	0.123367	0.00159742	-0.000701603	0.000317377	-0.000231737	1	0.0123586	0.00971663	1.95632e-05	0.0888871	0.0468058	-0.00128557	0.00449209	-0.0010719	0.0358516	0.0132922	0.00144575	0.0107716	0.022743	0.0600438	0.000205373	0.20007	0.667308	0.977073	0.991468	0.925132	0.655441	0.00282283	9.94475e-137	1.53977e-15	1.78889e-10	0.983652
RSV_phylum27	0.0134424	-0.00585354	-0.000227392	-5.31639e-05	-0.00636868	-0.000133869	-0.00335199	0.215111	-0.000170748	0.182359	0.0902894	-0.000199869	-0.000238842	-0.00046213	-0.000137118	-0.0291191	-0.0113145	0.0107199	-0.00141788	-8.3806e-05	-8.24917e-05	-0.000218164	0.0123586	1	-8.63218e-05	-0.000183737	0.0080028	0.0427367	-0.000179413	-0.000133524	-0.000141494	0.0045147	-0.0041525	-0.00100306	-0.000244079	-0.00183954	-0.000147186	0.210372	0.585475	0.983096	0.996048	0.55291	0.990048	0.754797	1.9023e-91	0.987307	8.11816e-66	3.45972e-17	0.985142
RSV_phylum29	-0.000357007	-0.00972087	-0.000236853	-5.53759e-05	0.00366353	-0.000139439	-0.00295683	-0.000307272	-0.000177852	0.0321785	-0.000941385	-0.000208185	-0.00024878	-0.000481358	-0.000142823	-0.0249598	-0.00153074	0.126591	-0.00147687	-8.72929e-05	-8.59239e-05	-0.000227241	0.00971663	-8.63218e-05	1	-0.000191381	-0.000360491	0.04556	-0.000186877	-0.000139079	-0.000147381	-0.00499451	-0.00422741	-0.00202315	-0.000254235	-0.00300065	-0.000513508	0.973464	0.365063	0.982393	0.995883	0.732841	0.989634	0.78293	0.97716	0.986779	0.00270873	0.930105	0.984524
RSV_phylum30	0.0128991	-0.0164398	0.0107141	-0.000117868	-0.0136035	-0.000296797	-0.00538974	0.000376932	0.00388758	0.00609613	0.00186271	-0.000443124	-0.000526108	-0.000838417	0.0119576	0.00301571	-0.0225157	0.022406	-0.00285546	-0.000185804	-0.00018289	-0.000483685	1.95632e-05	-0.000183737	-0.000191381	1	0.00831479	0.0378676	-0.00039777	-0.000296032	-0.000313701	-0.0104042	-0.00511546	-0.00357469	0.0107337	-0.00454372	-0.000364027	0.229395	0.125554	0.318127	0.991238	0.204954	0.977938	0.615534	0.971984	0.717184	0.570028	0.862214	0.967066
RSV_phylum31	0.489271	0.0029801	0.0276032	-0.000222019	-0.0256613	-0.000559055	-0.0133467	0.193771	0.178093	0.591869	0.24241	-0.000834679	0.0442811	-0.00171618	0.353308	-0.124274	-0.0365316	0.549192	-0.00586705	0.013072	-0.000344496	0.0090493	0.0888871	0.0080028	-0.000360491	0.00831479	1	0.123319	-0.00074925	0.0303784	0.177216	0.00789233	-0.0114026	-0.00967671	0.187593	-0.0140972	0.483641	0	0.781266	0.0100993	0.983496	0.0167853	0.958457	0.213636	3.11967e-74	8.25056e-63	0	2.37495e-116	0.93801
RSV_phylum32	0.0962288	-0.265889	0.0395507	-0.00283987	-0.0714814	-0.00718561	0.165016	0.0370095	0.0788055	0.0895798	0.0642424	-0.00255433	0.0110903	-0.00482045	0.0643325	-0.405215	-0.00773494	0.1264	0.0940705	0.0378401	-0.00839529	-0.00738316	0.0468058	0.0427367	0.04556	0.0378676	0.123319	1	0.00777628	0.140677	0.0192986	-0.0286513	-0.0966893	-0.102651	0.0280572	-0.0609199	0.0637779	2.54209e-19	1.89733e-140	0.000227305	0.791314	2.57937e-11	0.503161	4.62328e-54	0.000561579	1.92202e-13	6.09506e-17	2.07347e-09	0.811882
RSV_phylum33	-0.000720955	-0.00250804	-0.000492279	-0.000115094	0.0102278	-0.000289812	-0.00222102	-0.000638639	-0.000369651	-0.000712294	-0.00179453	-0.000432695	-0.000517068	-0.00100046	-0.000296845	-0.00421435	-0.0161902	-0.000578106	-0.000484265	-0.000181431	-0.000178585	-0.000472301	-0.00128557	-0.000179413	-0.000186877	-0.00039777	-0.00074925	0.00777628	1	-0.000289064	-0.000306318	-0.00429926	-0.00880248	-0.00686569	-0.000528405	-0.00676262	-0.000621834	0.946443	0.815229	0.963416	0.991444	0.340591	0.978457	0.836054	0.95255	0.972525	0.947085	0.867209	0.967841
RSV_phylum34	-0.000552224	-0.0253492	-0.000366368	-8.56562e-05	-0.023448	-0.000215686	-0.00540762	-0.000475293	-0.000275105	-0.000530109	0.0237032	-0.000322024	-0.000384816	-0.000744571	-0.000220921	-0.0580294	-0.0185793	-0.000430243	-0.00228445	-0.000135026	-0.000132908	-0.0003515	0.00449209	-0.000133524	-0.000139079	-0.000296032	0.0303784	0.140677	-0.000289064	1	-0.000227971	-0.00921137	-0.00701818	-0.00527476	-0.000393254	-0.00577698	0.24812	0.958964	0.0181631	0.972769	0.993632	0.0288845	0.983966	0.614363	0.964677	0.97955	0.960606	0.0271851	0.976064
RSV_phylum35	0.0757296	8.67614e-05	-0.000388236	-9.07689e-05	-0.000349402	-0.00022856	-0.00573039	-0.000503663	-0.000291525	-0.00056175	0.0256997	-0.000341245	-0.000407785	-0.000789014	-0.000234107	-0.0169006	-0.0118265	-0.000455924	-0.00242081	-0.000143085	-0.000140841	-0.00037248	-0.0010719	-0.000141494	-0.000147381	-0.000313701	0.177216	0.0192986	-0.000306318	-0.000227971	1	-0.00876938	0.0177808	-0.0055896	-0.000416726	-0.0061218	0.0122908	1.59215e-12	0.99355	0.971144	0.993252	0.974029	0.98301	0.593389	0.96257	0.97833	0.958257	0.0166226	0.974635
RSV_phylum36	0.00217617	-0.0751867	-0.00981296	-0.00366761	0.191299	-0.00400492	0.0948662	0.011442	0.283319	0.0181554	0.0181762	-0.00340945	-0.00556299	0.00739799	0.0174163	-0.128044	0.165758	0.184795	0.0239681	-0.0057815	0.000232169	-0.0104133	0.0358516	0.0045147	-0.00499451	-0.0104042	0.00789233	-0.0286513	-0.00429926	-0.00921137	-0.00876938	1	0.0865068	0.0841509	-0.000639727	0.055153	-0.0188239	0.839319	2.29266e-12	0.360538	0.732555	2.30982e-72	0.709031	8.0659e-19	0.286361	5.37416e-160	0.0906907	0.090322	0.750731
RSV_phylum37	-0.0132704	-0.128706	-0.010107	-0.000215108	0.196756	-0.00538389	0.0553897	-0.0053986	-0.00698437	-0.00635674	-0.0130753	-0.00624908	-0.00147089	0.157964	-0.00709393	-0.17068	0.363249	-0.0124594	-0.00824757	-0.00440495	0.0129135	-0.00685776	0.0132922	-0.0041525	-0.00422741	-0.00511546	-0.0114026	-0.0966893	-0.00880248	-0.00701818	0.0177808	0.0865068	1	0.654042	-0.00116607	0.568198	-0.0105315	0.216266	2.13021e-33	0.346326	0.984009	1.59512e-76	0.615917	2.40599e-07	0.614953	0.515193	0.553655	0.223096	0.560391
RSV_phylum38	-0.0131913	-0.0969985	-0.00827946	-0.0021002	0.1401	-0.00377209	0.0119156	-0.0089699	-0.00459615	-0.00204689	-0.00749722	-0.00606181	1.89229e-05	0.127666	-0.00534962	-0.1021	0.274944	-0.00853736	-0.0101778	-0.00331069	0.0100423	-0.00431744	0.00144575	-0.00100306	-0.00202315	-0.00357469	-0.00967671	-0.102651	-0.00686569	-0.00527476	-0.0055896	0.0841509	0.654042	1	0.00801715	0.407908	-0.00908005	0.219017	1.3146e-19	0.440441	0.844856	2.58084e-39	0.72524	0.266883	0.403277	0.668472	0.848747	0.484827	0.572202
RSV_phylum39	0.0907278	-0.0102235	0.0395563	-0.000156578	0.00581703	-0.000394271	-0.0025384	0.0926734	0.00407643	0.0681346	0.0210301	-0.000588654	0.00541845	0.00690455	-0.000403839	-0.0214523	-0.0115563	0.115265	-0.00316951	-0.000246825	-0.000242954	0.0377639	0.0107716	-0.000244079	-0.000254235	0.0107337	0.187593	0.0280572	-0.000528405	-0.000393254	-0.000416726	-0.000639727	-0.00116607	0.00801715	1	-0.00572356	0.112429	2.43297e-17	0.340794	0.00022684	0.98836	0.587816	0.970695	0.813034	4.99739e-18	0.704078	2.07351e-10	0.0500329	0.95626
RSV_phylum40	-0.0146111	-0.139637	-0.00899009	-0.00230016	0.182826	-0.0049845	0.110918	-0.00585314	-0.00537983	-0.00661089	-0.0138937	-0.00550565	-0.00830082	0.178733	-0.00593248	-0.127062	0.270082	-0.011233	-0.0016916	-0.00362591	0.0142421	0.00346682	0.022743	-0.00183954	-0.00300065	-0.00454372	-0.0140972	-0.0609199	-0.00676262	-0.00577698	-0.0061218	0.055153	0.568198	0.407908	-0.00572356	1	0.0321022	0.173371	4.59016e-39	0.402219	0.8303	3.77026e-66	0.642339	3.51304e-25	0.5855	0.616183	0.537912	0.195457	0.607958
RSV_phylum42	0.203286	-0.0391338	0.00342708	0.018464	0.0180032	-0.000796356	-0.0136754	0.0655184	-0.00091233	0.28469	0.121733	0.00456521	0.00458895	0.00699694	-0.000784977	-0.0588102	-0.0487924	0.133133	-0.00626754	-0.000498542	-0.000433954	0.00435952	0.0600438	-0.000147186	-0.000513508	-0.000364027	0.483641	0.0637779	-0.000621834	0.24812	0.0122908	-0.0188239	-0.0105315	-0.00908005	0.112429	0.0321022	1	1.14347e-81	0.000264631	0.749486	0.0853378	0.0934306	0.940851	0.202572	9.88736e-10	0.932257	1.35246e-161	4.98011e-30	0.670571
[truncated: 25 more columns]

## Sheet: eTable 8
eTable 8. Weighted Pearson correlation coefficients and p-values from the class-level relative abundances, NHANES 2009-2012
	Pearson correlation coefficient
Class identifier	RSV_class1	RSV_class2	RSV_class5	RSV_class6	RSV_class7	RSV_class8	RSV_class9	RSV_class10	RSV_class11	RSV_class13	RSV_class14	RSV_class15	RSV_class16	RSV_class18	RSV_class19	RSV_class20	RSV_class21	RSV_class22	RSV_class23	RSV_class24	RSV_class25	RSV_class26	RSV_class28	RSV_class29	RSV_class30	RSV_class31	RSV_class32	RSV_class33	RSV_class34	RSV_class35	RSV_class36	RSV_class37	RSV_class39	RSV_class40	RSV_class41	RSV_class42	RSV_class43	RSV_class44	RSV_class45	RSV_class46	RSV_class47	RSV_class49	RSV_class50	RSV_class51	RSV_class52	RSV_class53	RSV_class54	RSV_class55	RSV_class56
RSV_class1	1	0.204711	0.770973	-0.0188644	-0.0209579	0.33564	-0.000558909	0.186309	0.187205	0.38393	-0.000548984	0.053133	-0.00020309	-0.000251883	-0.0422273	0.0939925	-0.0057511	-0.00398125	-9.12343e-05	0.621578	-0.000541116	-0.000511389	-0.0124693	0.0747381	0.00224979	-0.000507698	0.00034851	0.210735	-0.000348239	0.262543	0.488059	0.431206	0.000642389	0.296414	-0.000343559	0.227999	0.182914	0.29257	-0.000429098	0.31158	0.252099	0.352967	-0.00096581	0.00227402	0.224749	-1.63665e-06	-0.000763514	0.0344461	-0.00173281
RSV_class2	0.204711	1	0.477723	-0.0110152	-0.00912942	0.095999	-0.000478068	0.333361	0.308143	0.476438	-0.000469579	0.091209	-0.000173715	-0.00021545	-0.0317404	0.123717	-0.00609557	0.00129442	-0.000241432	0.228212	-0.000462848	-0.000437422	-0.0101577	0.120648	-4.1099e-05	0.558354	-0.000283397	0.00310584	-0.000297869	-0.000277437	0.0387118	0.0401391	-0.000265019	0.489964	-0.000293866	-0.000412647	0.334044	0.0521991	-0.000367033	-7.28498e-05	0.246436	0.120127	-0.000826115	-0.000367846	-0.000675123	-0.000549219	-0.000653079	0.146456	-0.00116208
RSV_class5	0.770973	0.477723	1	-0.0216865	-0.0209965	0.0505561	-0.000645153	0.331469	0.307304	0.547224	-0.000633696	0.0777891	0.0581603	-0.00029075	-0.0529159	0.209054	-0.0011573	-0.00194359	0.00031289	0.543096	-0.000624614	-0.000590301	-0.0145133	0.0935438	0.00418123	0.14939	0.0306101	0.11276	-0.00033815	0.111636	0.381589	0.094748	0.00169678	0.644623	-0.000396572	0.128675	0.330557	0.495757	-0.000495311	0.558812	0.479424	0.392276	-0.00111484	-0.000183246	0.100831	-0.000741171	-0.00088133	0.0577917	-0.00202536
RSV_class6	-0.0188644	-0.0110152	-0.0216865	1	0.048784	-0.00438	-0.00969817	-0.00678485	-0.00533561	-0.0175875	0.0596768	-0.0141264	0.00188812	0.0014882	-0.311678	-0.0162028	-0.156097	-0.098968	-0.00535145	-0.0379985	0.0598427	0.00870359	-0.169682	-0.015074	-0.0155508	-0.00328371	0.000369431	-0.00956354	-0.00317462	-0.00398919	-0.0119007	-0.00539814	-0.00347082	-0.0127336	0.00249006	-0.0105956	-0.00665829	-0.0185455	-0.0105785	-0.0103795	-0.0132628	0.0245717	0.0460288	-0.00381752	-0.00684236	-0.007243	-0.00128319	-0.00756204	-0.0272244
RSV_class7	-0.0209579	-0.00912942	-0.0209965	0.048784	1	-0.00885745	-0.0118571	-0.00591156	-0.0124779	-0.0214571	-0.00752798	-0.0166928	-0.00459705	-0.00275769	0.289419	-0.0191808	-0.133386	0.0118979	-0.00531837	-0.0336167	-0.00751532	-0.000712447	-0.0588247	-0.015208	-0.0073301	-0.0114782	-0.00770364	-0.00249358	0.00854874	-0.00068546	-0.00857335	-0.0103105	-0.00114118	-0.0174521	-0.00435919	-0.00517723	-0.00548788	-0.0187292	-0.00684226	-0.0133017	-0.0190838	-0.0222323	-0.0107629	-0.0105586	-0.00199493	-0.00157058	-0.0123586	-0.00358809	-0.00321344
RSV_class8	0.33564	0.095999	0.0505561	-0.00438	-0.00885745	1	-0.000261618	-0.000129766	-0.000392161	0.0418684	-0.000256972	0.0765106	-9.50637e-05	-0.000117903	-0.0119603	0.0382465	0.0128116	-0.00388724	-0.000132121	0.00985727	-0.000253289	-0.000239375	-0.0038583	0.366043	-0.000177164	-0.000237647	-0.000161098	-0.000392378	-0.000163006	-0.000151824	-0.000260353	0.816022	-0.000145029	0.000318341	-0.000160815	-0.000284438	-0.000113485	-0.000392435	-0.000200855	-0.000354044	0.269679	0.140862	-0.000452083	-0.000223335	-0.000370305	-0.000300555	-0.000357391	0.449773	-0.000826347
RSV_class9	-0.000558909	-0.000478068	-0.000645153	-0.00969817	-0.0118571	-0.000261618	1	-0.00012812	-0.000387186	-0.000586318	-0.000253713	-0.000391036	-9.38578e-05	-0.000116407	0.0069029	-0.000418883	0.0182074	0.00439686	-0.000130445	0.00539888	-0.000250076	-0.000236338	0.0165994	-0.000520802	-0.000174916	-0.000234632	-0.000159054	-0.0003874	-0.000160938	-0.000149898	-0.00025705	-0.000235917	-0.000143189	-0.000439482	-0.000158775	-0.00028083	-0.000112046	-0.000387457	-0.000198307	-0.000349553	-0.000526528	-1.62656e-05	-0.000446348	-0.000220502	0.0210122	-0.000296742	-0.000352857	-0.000421662	-0.000815864
RSV_class10	0.186309	0.333361	0.331469	-0.00678485	-0.00591156	-0.000129766	-0.00012812	1	0.914109	0.0282268	-0.000125845	0.200374	-4.65547e-05	-5.77396e-05	-0.012741	0.0222041	-0.00386086	0.0206744	-6.47025e-05	0.0962918	-0.000124041	-0.000117227	-0.00289708	-0.000258325	-8.67608e-05	-0.000116381	0.000317173	0.0111379	-7.98275e-05	-7.43516e-05	0.118646	0.110671	-7.10237e-05	0.0499375	-7.87547e-05	0.00372294	0.997859	-0.000192184	-9.8363e-05	0.0205261	0.0636459	0.0259547	-0.000221395	0.00134241	-0.000181346	-0.000147188	-0.000175022	-0.00020915	-0.000404679
RSV_class11	0.187205	0.308143	0.307304	-0.00533561	-0.0124779	-0.000392161	-0.000387186	0.914109	1	0.0288066	-0.000380311	0.196751	-0.000140691	-0.000174493	-0.0148538	0.088391	0.0046646	0.0255549	-0.000195535	0.123159	-0.00037486	-0.000354267	-0.00216201	0.00330451	-0.000262197	-0.000351709	0.00210485	0.0102946	-0.000241244	-0.000224695	0.116842	0.101215	-0.000214638	0.0478706	-0.000238002	0.0224294	0.903119	0.0382648	-0.000297259	0.121942	0.0493148	0.0224155	-0.000669069	0.00825874	-0.000417462	-0.000444812	-0.000528927	-0.000632064	-0.000732407
RSV_class13	0.38393	0.476438	0.547224	-0.0175875	-0.0214571	0.0418684	-0.000586318	0.0282268	0.0288066	1	-0.000575906	0.0121525	0.00597742	-0.000264235	-0.0513565	0.13975	-0.00926675	0.0176715	-0.000296099	0.549782	-0.000567652	-0.000536468	-0.0127804	0.0830663	0.0300142	0.779224	0.213864	0.133632	-0.000365316	0.0900846	0.312423	0.0719699	-5.55848e-05	0.633664	-0.000360407	0.0422346	0.0275148	0.33456	-0.000450141	0.288295	0.459153	0.299198	-0.00100653	0.0597252	0.0413145	-0.000481471	-0.000800956	0.034742	-0.0016602
RSV_class14	-0.000548984	-0.000469579	-0.000633696	0.0596768	-0.00752798	-0.000256972	-0.000253713	-0.000125845	-0.000380311	-0.000575906	1	-0.000384092	-9.21911e-05	-0.00011434	-0.0180459	0.00986318	-0.00310814	-0.00295719	-0.000128129	0.00170718	0.999786	-0.000232141	0.0109445	-0.000458167	0.0107793	-0.000230465	-0.00015623	-0.000380521	-0.00015808	0.030422	-0.000252485	-0.000231727	-0.000140646	-0.000431678	-0.000155956	-0.000275843	-0.000110056	-0.000380576	-0.000194786	-0.000343345	-0.000517178	0.00715929	0.717143	-0.000216586	-0.000359115	-0.000291473	-0.000346591	-0.000414174	-0.000801376
RSV_class15	0.053133	0.091209	0.0777891	-0.0141264	-0.0166928	0.0765106	-0.000391036	0.200374	0.196751	0.0121525	-0.000384092	1	-0.00014209	-0.000176228	-0.00586653	0.0136686	0.0100945	-0.00117299	-0.000197479	0.0566407	-0.000378587	-0.000357789	0.0796355	0.0947726	-0.000264804	-0.000355206	0.000329637	0.0252844	-0.000243642	0.0254303	0.0400856	0.0254813	-0.000216772	0.0102529	-0.000240368	0.0276799	0.19767	0.00156565	-0.000300215	0.0292829	0.0885331	0.0150596	-0.000675721	0.00175709	0.0250816	-0.000449234	-0.000534186	0.116724	-0.00123513
RSV_class16	-0.00020309	-0.000173715	0.0581603	0.00188812	-0.00459705	-9.50637e-05	-9.38578e-05	-4.65547e-05	-0.000140691	0.00597742	-9.21911e-05	-0.00014209	1	-4.22987e-05	-0.00708842	-0.000152209	0.0513849	-0.00139458	-4.73996e-05	0.0109231	-9.08697e-05	-8.58778e-05	-0.0021531	-0.000189243	-6.3559e-05	-8.52578e-05	-5.77952e-05	-0.000140769	-5.84799e-05	-5.44683e-05	-9.34038e-05	-8.57247e-05	-5.20304e-05	-0.000159694	-5.76939e-05	-0.000102045	-4.07139e-05	-0.00014079	-7.20585e-05	-0.000127016	-0.000191323	-0.000576948	-0.000162189	-8.01234e-05	-0.00013285	-0.000107827	-0.000128217	-0.000153219	-0.000296459
RSV_class18	-0.000251883	-0.00021545	-0.00029075	0.0014882	-0.00275769	-0.000117903	-0.000116407	-5.77396e-05	-0.000174493	-0.000264235	-0.00011434	-0.000176228	-4.22987e-05	1	-0.00592023	-0.000188777	-0.00150155	-0.00172963	-5.87874e-05	-0.000724091	-0.000112701	-0.00010651	-0.00267039	-0.000234709	-7.88293e-05	-0.000105741	-7.16806e-05	-0.000174589	-7.25298e-05	-6.75545e-05	-0.000115844	-0.00010632	-6.45308e-05	-0.000198061	-7.1555e-05	-0.000126561	-5.04955e-05	-0.000174615	-8.93708e-05	-0.000157532	-0.000237289	8.5524e-05	-0.000201155	-9.93733e-05	-0.000164768	-0.000133732	-0.000159022	-0.00019003	-0.000367684
RSV_class19	-0.0422273	-0.0317404	-0.0529159	-0.311678	0.289419	-0.0119603	0.0069029	-0.012741	-0.0148538	-0.0513565	-0.0180459	-0.00586653	-0.00708842	-0.00592023	1	-0.0425123	-0.0947799	0.0905303	-0.000862703	-0.035928	-0.0184617	-0.00758695	0.160922	-0.0164778	-0.0172316	-0.0255599	-0.0111837	-0.0118223	0.00558178	-0.0171898	-0.0255178	-0.0163423	0.00469955	-0.0393889	0.00384606	-0.0183276	-0.0132804	-0.0447011	0.00257707	-0.0209665	-0.0358755	-0.0792984	-0.00875822	-0.0187307	-0.0149039	0.0102421	-0.0183131	-0.00540725	0.0278983
RSV_class20	0.0939925	0.123717	0.209054	-0.0162028	-0.0191808	0.0382465	-0.000418883	0.0222041	0.088391	0.13975	0.00986318	0.0136686	-0.000152209	-0.000188777	-0.0425123	1	0.0031626	-0.00549187	-0.000211542	0.535658	0.00987124	-0.000383269	-0.00899829	0.0456337	0.000188324	0.0327559	0.0355742	0.0384414	-0.000233797	0.0251501	0.118702	0.0321289	-0.000232209	0.0777683	-0.000257485	0.0239019	0.0216226	0.575763	-0.000321594	0.0803155	0.101207	0.127559	0.008276	7.6546e-05	0.0243713	0.000364095	-0.000572228	0.0479903	-0.0013182
RSV_class21	-0.0057511	-0.00609557	-0.0011573	-0.156097	-0.133386	0.0128116	0.0182074	-0.00386086	0.0046646	-0.00926675	-0.00310814	0.0100945	0.0513849	-0.00150155	-0.0947799	0.0031626	1	-0.0111261	0.00690552	-0.0014714	-0.00308186	-0.00662714	0.0595826	0.0512658	-0.00493625	-0.00661743	-0.00487844	0.00087078	-0.00405524	-0.0013507	-0.00605213	-0.00629974	0.00176197	-0.00387869	-0.00272227	0.0342401	-0.00349833	0.00158802	-0.000598641	0.000415608	0.0224202	0.0204657	-0.00392277	0.00918759	0.00334749	-0.00513648	0.00106823	0.023675	-0.00629866
RSV_class22	-0.00398125	0.00129442	-0.00194359	-0.098968	0.0118979	-0.00388724	0.00439686	0.0206744	0.0255549	0.0176715	-0.00295719	-0.00117299	-0.00139458	-0.00172963	0.0905303	-0.00549187	-0.0111261	1	0.00261506	0.109347	-0.00371574	-0.00351162	0.0442595	-0.00414904	-0.000738038	-0.00345288	-0.00235128	0.010591	-0.00151921	-0.00222726	-0.00117029	-0.000974285	0.0022163	0.0358879	-0.00205514	-0.0038702	0.0209615	-0.00565811	-0.00281353	-0.00519132	0.0852487	0.0249664	0.00239073	0.418839	0.000926286	-0.00373821	-0.00521947	-0.00346863	0.123889
RSV_class23	-9.12343e-05	-0.000241432	0.00031289	-0.00535145	-0.00531837	-0.000132121	-0.000130445	-6.47025e-05	-0.000195535	-0.000296099	-0.000128129	-0.000197479	-4.73996e-05	-5.87874e-05	-0.000862703	-0.000211542	0.00690552	0.00261506	1	0.000958459	-0.000126292	-0.000119354	0.000945197	0.0073658	-8.83354e-05	-0.000118493	-8.03247e-05	0.000582281	-8.12762e-05	-7.5701e-05	-0.000129814	-0.000119142	-7.23126e-05	-0.000221945	-8.01839e-05	0.014215	-5.65848e-05	-0.000195671	-0.000100148	-0.000176529	-0.000265904	-0.000783161	-0.000225413	-0.000111357	-0.000184637	-0.000149859	-0.000178198	0.0134086	-0.000412023
RSV_class24	0.621578	0.228212	0.543096	-0.0379985	-0.0336167	0.00985727	0.00539888	0.0962918	0.123159	0.549782	0.00170718	0.0566407	0.0109231	-0.000724091	-0.035928	0.535658	-0.0014714	0.109347	0.000958459	1	0.00162294	0.00324881	0.00204417	0.043145	0.00461155	0.282866	0.10215	0.236291	-0.000131853	0.243804	0.502758	0.0726754	0.00125273	0.215336	-0.000479909	0.199234	0.0946244	0.354315	-0.00147058	0.0802485	0.210444	0.29159	0.00075937	0.139406	0.201877	0.0006084	-0.00234623	0.0220833	0.0171979
RSV_class25	-0.000541116	-0.000462848	-0.000624614	0.0598427	-0.00751532	-0.000253289	-0.000250076	-0.000124041	-0.00037486	-0.000567652	0.999786	-0.000378587	-9.08697e-05	-0.000112701	-0.0184617	0.00987124	-0.00308186	-0.00371574	-0.000126292	0.00162294	1	-0.000228814	0.0110314	-0.000504222	0.0107841	-0.000227162	-0.00015399	-0.000375067	-0.000155815	0.0304306	-0.000248867	-0.000228406	-0.00013863	-0.00042549	-0.000153721	-0.000271889	-0.000108479	-0.000375122	-0.000191994	-0.000338424	-0.000509765	0.00717842	0.717301	-0.000213482	-0.000353967	-0.000287295	-0.000341624	-0.000408238	-0.00078989
RSV_class26	-0.000511389	-0.000437422	-0.000590301	0.00870359	-0.000712447	-0.000239375	-0.000236338	-0.000117227	-0.000354267	-0.000536468	-0.000232141	-0.000357789	-8.58778e-05	-0.00010651	-0.00758695	-0.000383269	-0.00662714	-0.00351162	-0.000119354	0.00324881	-0.000228814	1	-0.0054216	-0.000476523	-0.000160045	-0.000214683	-0.000145531	-0.000354463	-0.000147255	-0.000137154	-0.000235195	-0.000215859	-0.000131015	-0.000402116	-0.000145276	-0.000256953	-0.000102519	-0.000354514	-0.000181447	-0.000319833	-0.000481761	0.00110793	-0.000408399	-0.000201754	-0.000334522	-0.000271512	-0.000322857	-0.000385811	-0.000746497
RSV_class28	-0.0124693	-0.0101577	-0.0145133	-0.169682	-0.0588247	-0.0038583	0.0165994	-0.00289708	-0.00216201	-0.0127804	0.0109445	0.0796355	-0.0021531	-0.00267039	0.160922	-0.00899829	0.0595826	0.0442595	0.000945197	0.00204417	0.0110314	-0.0054216	1	-0.00340709	-0.00328882	-0.00538217	-0.00363547	-0.00376262	-0.00288053	-0.00290846	-0.00583416	-0.00535141	-0.00136226	-0.00999987	-0.00213598	-0.00579201	-0.00257034	-0.00888545	-0.00280847	-0.00762135	-0.0100673	-0.0211963	0.0109029	-0.00503045	-0.00452813	0.00670527	-0.00608803	0.000652159	0.010763
RSV_class29	0.0747381	0.120648	0.0935438	-0.015074	-0.015208	0.366043	-0.000520802	-0.000258325	0.00330451	0.0830663	-0.000458167	0.0947726	-0.000189243	-0.000234709	-0.0164778	0.0456337	0.0512658	-0.00414904	0.0073658	0.043145	-0.000504222	-0.000476523	-0.00340709	1	-8.02165e-05	-0.000473082	-0.000320697	0.0219345	-0.000324496	0.0252247	-0.000518283	0.0296823	-0.000288708	0.100552	-0.000320135	0.178635	-0.000225915	0.111785	-0.000399842	0.135161	0.556884	0.0509762	-0.000899961	-0.000444593	0.000703867	-0.000598314	-0.000711457	0.558878	4.86684e-05
RSV_class30	0.00224979	-4.1099e-05	0.00418123	-0.0155508	-0.0073301	-0.000177164	-0.000174916	-8.67608e-05	-0.000262197	0.0300142	0.0107793	-0.000264804	-6.3559e-05	-7.88293e-05	-0.0172316	0.000188324	-0.00493625	-0.000738038	-8.83354e-05	0.00461155	0.0107841	-0.000160045	-0.00328882	-8.02165e-05	1	-0.000158889	-0.000107709	-9.47224e-05	-0.000108985	0.000233319	-0.00017407	0.00537864	-9.69654e-05	-0.000141015	-0.00010752	0.00579281	-7.58757e-05	-0.00026238	-0.000134291	0.161754	0.000415572	0.0777207	0.00755747	-0.000149321	-0.000244953	-0.000200949	-0.00023895	0.00536918	0.000953816
RSV_class31	-0.000507698	0.558354	0.14939	-0.00328371	-0.0114782	-0.000237647	-0.000234632	-0.000116381	-0.000351709	0.779224	-0.000230465	-0.000355206	-8.52578e-05	-0.000105741	-0.0255599	0.0327559	-0.00661743	-0.00345288	-0.000118493	0.282866	-0.000227162	-0.000214683	-0.00538217	-0.000473082	-0.000158889	1	-0.00014448	-0.000351904	-0.000146192	-0.000136164	-0.000233497	-0.0002143	-0.000130069	0.497791	-0.000144227	-0.000255098	-0.000101779	-0.000351955	-0.000180137	-0.000317524	0.250538	0.0519946	-0.00040545	-0.000200298	-0.000332107	-0.000269552	-0.000320526	-0.000355695	-0.000741108
RSV_class32	0.00034851	-0.000283397	0.0306101	0.000369431	-0.00770364	-0.000161098	-0.000159054	0.000317173	0.00210485	0.213864	-0.00015623	0.000329637	-5.77952e-05	-7.16806e-05	-0.0111837	0.0355742	-0.00487844	-0.00235128	-8.03247e-05	0.10215	-0.00015399	-0.000145531	-0.00363547	-0.000320697	-0.000107709	-0.00014448	1	0.445162	-9.91016e-05	-9.23036e-05	0.000192782	-0.000145271	-8.81721e-05	-0.000157534	-9.77697e-05	0.000526369	-6.89949e-05	-0.000238586	-0.000122112	0.00353261	0.129005	0.0436905	-0.00027485	0.00012708	-0.000225131	-0.000182726	-0.00021728	-0.000219395	-0.000502388
RSV_class33	0.210735	0.00310584	0.11276	-0.00956354	-0.00249358	-0.000392378	-0.0003874	0.0111379	0.0102946	0.133632	-0.000380521	0.0252844	-0.000140769	-0.000174589	-0.0118223	0.0384414	0.00087078	0.010591	0.000582281	0.236291	-0.000375067	-0.000354463	-0.00376262	0.0219345	-9.47224e-05	-0.000351904	0.445162	1	-0.000241377	0.865145	0.490745	0.0907485	-0.000214757	-6.52081e-05	-0.000238133	0.790976	0.0110628	-0.000483067	-0.000297423	0.000641747	0.213619	0.0622376	-0.000657418	-0.000248932	0.860901	-0.000445057	-0.00052922	-0.000522675	0.0102813
RSV_class34	-0.000348239	-0.000297869	-0.00033815	-0.00317462	0.00854874	-0.000163006	-0.000160938	-7.98275e-05	-0.000241244	-0.000365316	-0.00015808	-0.000243642	-5.84799e-05	-7.25298e-05	0.00558178	-0.000233797	-0.00405524	-0.00151921	-8.12762e-05	-0.000131853	-0.000155815	-0.000147255	-0.00288053	-0.000324496	-0.000108985	-0.000146192	-9.91016e-05	-0.000241377	1	-9.3397e-05	-0.00016016	-0.000146992	-8.92166e-05	-0.000273827	-9.8928e-05	-0.000174976	-6.98123e-05	-0.000241412	-0.000123559	-0.000217795	-0.000328063	-0.000989294	-0.000278106	-0.000137388	-0.000227798	-0.000184891	-0.000219854	-0.000262724	-0.000508339
RSV_class35	0.262543	-0.000277437	0.111636	-0.00398919	-0.00068546	-0.000151824	-0.000149898	-7.43516e-05	-0.000224695	0.0900846	0.030422	0.0254303	-5.44683e-05	-6.75545e-05	-0.0171898	0.0251501	-0.0013507	-0.00222726	-7.5701e-05	0.243804	0.0304306	-0.000137154	-0.00290846	0.0252247	0.000233319	-0.000136164	-9.23036e-05	0.865145	-9.3397e-05	1	0.537405	0.13426	-8.30967e-05	0.00385512	-9.21418e-05	0.834704	-6.50234e-05	0.11095	-0.000115083	-0.000202855	0.168889	0.0526918	0.0216809	-0.000127964	0.945303	-0.000172208	-0.000204773	-0.000244702	-0.000473469
RSV_class36	0.488059	0.0387118	0.381589	-0.0119007	-0.00857335	-0.000260353	-0.00025705	0.118646	0.116842	0.312423	-0.000252485	0.0400856	-9.34038e-05	-0.000115844	-0.0255178	0.118702	-0.00605213	-0.00117029	-0.000129814	0.502758	-0.000248867	-0.000235195	-0.00583416	-0.000518283	-0.00017407	-0.000233497	0.000192782	0.490745	-0.00016016	0.537405	1	0.0685794	-0.000142496	0.00592771	-0.000158007	0.47553	0.116973	-0.000385583	-0.000197348	0.0179999	0.0994929	0.230661	-0.000444189	0.0010674	0.534696	0.00143082	-0.000351151	-0.000356027	-0.000811918
RSV_class37	0.431206	0.0401391	0.094748	-0.00539814	-0.0103105	0.816022	-0.000235917	0.110671	0.101215	0.0719699	-0.000231727	0.0254813	-8.57247e-05	-0.00010632	-0.0163423	0.0321289	-0.00629974	-0.000974285	-0.000119142	0.0726754	-0.000228406	-0.000215859	-0.00535141	0.0296823	0.00537864	-0.0002143	-0.000145271	0.0907485	-0.000146992	0.13426	0.0685794	1	-0.000130781	0.0189425	-0.000145017	0.104126	0.110922	0.0906579	-0.000181123	0.001641	0.0296817	0.173617	-0.000407671	-0.000201395	0.0978434	-0.000271028	-0.000322281	0.023451	-0.000745167
RSV_class39	0.000642389	-0.000265019	0.00169678	-0.00347082	-0.00114118	-0.000145029	-0.000143189	-7.10237e-05	-0.000214638	-5.55848e-05	-0.000140646	-0.000216772	-5.20304e-05	-6.45308e-05	0.00469955	-0.000232209	0.00176197	0.0022163	-7.23126e-05	0.00125273	-0.00013863	-0.000131015	-0.00136226	-0.000288708	-9.69654e-05	-0.000130069	-8.81721e-05	-0.000214757	-8.92166e-05	-8.30967e-05	-0.000142496	-0.000130781	1	-0.000243628	-8.80176e-05	-0.000155679	-6.2113e-05	-0.000214788	-0.000109932	-0.000193776	-0.000291882	0.00349877	-0.000247435	-0.000122236	-0.000202675	-0.0001645	-0.000195608	-0.00023375	-0.000452277
RSV_class40	0.296414	0.489964	0.644623	-0.0127336	-0.0174521	0.000318341	-0.000439482	0.0499375	0.0478706	0.633664	-0.000431678	0.0102529	-0.000159694	-0.000198061	-0.0393889	0.0777683	-0.00387869	0.0358879	-0.000221945	0.215336	-0.00042549	-0.000402116	-0.00999987	0.100552	-0.000141015	0.497791	-0.000157534	-6.52081e-05	-0.000273827	0.00385512	0.00592771	0.0189425	-0.000243628	1	-0.000270147	0.00112608	0.0494462	0.476675	-0.000337408	0.642878	0.530697	0.283751	-0.000759436	0.0976783	-0.00062206	-0.00050489	-0.000600367	0.000921281	-0.00138815
RSV_class41	-0.000343559	-0.000293866	-0.000396572	0.00249006	-0.00435919	-0.000160815	-0.000158775	-7.87547e-05	-0.000238002	-0.000360407	-0.000155956	-0.000240368	-5.76939e-05	-7.1555e-05	0.00384606	-0.000257485	-0.00272227	-0.00205514	-8.01839e-05	-0.000479909	-0.000153721	-0.000145276	-0.00213598	-0.000320135	-0.00010752	-0.000144227	-9.77697e-05	-0.000238133	-9.8928e-05	-9.21418e-05	-0.000158007	-0.000145017	-8.80176e-05	-0.000270147	1	-0.000172625	-6.8874e-05	-0.000238168	-0.000121898	-0.000214868	-0.000323654	-0.00083764	-0.000274368	-0.000135541	-0.000224737	-0.000182406	-0.0002169	-0.000259194	-0.000501508
RSV_class42	0.227999	-0.000412647	0.128675	-0.0105956	-0.00517723	-0.000284438	-0.00028083	0.00372294	0.0224294	0.0422346	-0.000275843	0.0276799	-0.000102045	-0.000126561	-0.0183276	0.0239019	0.0342401	-0.0038702	0.014215	0.199234	-0.000271889	-0.000256953	-0.00579201	0.178635	0.00579281	-0.000255098	0.000526369	0.790976	-0.000174976	0.834704	0.47553	0.104126	-0.000155679	0.00112608	-0.000172625	1	-0.000121819	-0.000421253	-0.000215605	0.0361671	0.19486	0.0562202	-0.000485281	0.00232354	0.830334	-0.000322626	-0.000383636	0.017833	-0.000887028
RSV_class43	0.182914	0.334044	0.330557	-0.00665829	-0.00548788	-0.000113485	-0.000112046	0.997859	0.903119	0.0275148	-0.000110056	0.19767	-4.07139e-05	-5.04955e-05	-0.0132804	0.0216226	-0.00349833	0.0209615	-5.65848e-05	0.0946244	-0.000108479	-0.000102519	-0.00257034	-0.000225915	-7.58757e-05	-0.000101779	-6.89949e-05	0.0110628	-6.98123e-05	-6.50234e-05	0.116973	0.110922	-6.2113e-05	0.0494462	-6.8874e-05	-0.000121819	1	-0.000168072	-8.60223e-05	-0.00015163	0.0439235	0.0229176	-0.000193618	-9.565e-05	-0.000158594	-0.000128722	-0.000153064	-0.00018291	-0.000353908
RSV_class44	0.29257	0.0521991	0.495757	-0.0185455	-0.0187292	-0.000392435	-0.000387457	-0.000192184	0.0382648	0.33456	-0.000380576	0.00156565	-0.00014079	-0.000174615	-0.0447011	0.575763	0.00158802	-0.00565811	-0.000195671	0.354315	-0.000375122	-0.000354514	-0.00888545	0.111785	-0.00026238	-0.000351955	-0.000238586	-0.000483067	-0.000241412	0.11095	-0.000385583	0.0906579	-0.000214788	0.476675	-0.000238168	-0.000421253	-0.000168072	1	-0.000297467	0.577988	0.395595	0.194708	-0.000669536	-0.00033076	-0.000548422	-0.000445122	-0.000529297	-0.000632506	-0.00122382
RSV_class45	-0.000429098	-0.000367033	-0.000495311	-0.0105785	-0.00684226	-0.000200855	-0.000198307	-9.8363e-05	-0.000297259	-0.000450141	-0.000194786	-0.000300215	-7.20585e-05	-8.93708e-05	0.00257707	-0.000321594	-0.000598641	-0.00281353	-0.000100148	-0.00147058	-0.000191994	-0.000181447	-0.00280847	-0.000399842	-0.000134291	-0.000180137	-0.000122112	-0.000297423	-0.000123559	-0.000115083	-0.000197348	-0.000181123	-0.000109932	-0.000337408	-0.000121898	-0.000215605	-8.60223e-05	-0.000297467	1	-0.000268366	-0.000404237	0.000373144	-0.00034268	-0.000169289	-0.000280692	-0.000227821	-0.000270903	-0.000323728	-0.000626373
RSV_class46	0.31158	-7.28498e-05	0.558812	-0.0103795	-0.0133017	-0.000354044	-0.000349553	0.0205261	0.121942	0.288295	-0.000343345	0.0292829	-0.000127016	-0.000157532	-0.0209665	0.0803155	0.000415608	-0.00519132	-0.000176529	0.0802485	-0.000338424	-0.000319833	-0.00762135	0.135161	0.161754	-0.000317524	0.00353261	0.000641747	-0.000217795	-0.000202855	0.0179999	0.001641	-0.000193776	0.642878	-0.000214868	0.0361671	-0.00015163	0.577988	-0.000268366	1	0.548681	0.24258	-0.000604037	0.0134394	-0.000494771	-0.000401577	-0.000477517	-0.000570629	-0.0011041
RSV_class47	0.252099	0.246436	0.479424	-0.0132628	-0.0190838	0.269679	-0.000526528	0.0636459	0.0493148	0.459153	-0.000517178	0.0885331	-0.000191323	-0.000237289	-0.0358755	0.101207	0.0224202	0.0852487	-0.000265904	0.210444	-0.000509765	-0.000481761	-0.0100673	0.556884	0.000415572	0.250538	0.129005	0.213619	-0.000328063	0.168889	0.0994929	0.0296817	-0.000291882	0.530697	-0.000323654	0.19486	0.0439235	0.395595	-0.000404237	0.548681	1	0.22202	-0.000909854	0.216579	0.163394	-0.000604891	-0.000719278	0.412244	-0.00101753
RSV_class49	0.352967	0.120127	0.392276	0.0245717	-0.0222323	0.140862	-1.62656e-05	0.0259547	0.0224155	0.299198	0.00715929	0.0150596	-0.000576948	8.5524e-05	-0.0792984	0.127559	0.0204657	0.0249664	-0.000783161	0.29159	0.00717842	0.00110793	-0.0211963	0.0509762	0.0777207	0.0519946	0.0436905	0.0622376	-0.000989294	0.0526918	0.230661	0.173617	0.00349877	0.283751	-0.00083764	0.0562202	0.0229176	0.194708	0.000373144	0.24258	0.22202	1	0.0062447	0.0799672	0.0447779	0.00169825	0.00654002	0.0213793	-0.000381587
RSV_class50	-0.00096581	-0.000826115	-0.00111484	0.0460288	-0.0107629	-0.000452083	-0.000446348	-0.000221395	-0.000669069	-0.00100653	0.717143	-0.000675721	-0.000162189	-0.000201155	-0.00875822	0.008276	-0.00392277	0.00239073	-0.000225413	0.00075937	0.717301	-0.000408399	0.0109029	-0.000899961	0.00755747	-0.00040545	-0.00027485	-0.000657418	-0.000278106	0.0216809	-0.000444189	-0.000407671	-0.000247435	-0.000759436	-0.000274368	-0.000485281	-0.000193618	-0.000669536	-0.00034268	-0.000604037	-0.000909854	0.0062447	1	-0.000381033	-0.000461757	0.00232769	-0.000401494	-0.000333786	-0.00140983
RSV_class51	0.00227402	-0.000367846	-0.000183246	-0.00381752	-0.0105586	-0.000223335	-0.000220502	0.00134241	0.00825874	0.0597252	-0.000216586	0.00175709	-8.01234e-05	-9.93733e-05	-0.0187307	7.6546e-05	0.00918759	0.418839	-0.000111357	0.139406	-0.000213482	-0.000201754	-0.00503045	-0.000444593	-0.000149321	-0.000200298	0.00012708	-0.000248932	-0.000137388	-0.000127964	0.0010674	-0.000201395	-0.000122236	0.0976783	-0.000135541	0.00232354	-9.565e-05	-0.00033076	-0.000169289	0.0134394	0.216579	0.0799672	-0.000381033	1	-0.000312107	-0.000253319	-0.000301223	-0.00035996	-0.000696477
RSV_class52	0.224749	-0.000675123	0.100831	-0.00684236	-0.00199493	-0.000370305	0.0210122	-0.000181346	-0.000417462	0.0413145	-0.000359115	0.0250816	-0.00013285	-0.000164768	-0.0149039	0.0243713	0.00334749	0.000926286	-0.000184637	0.201877	-0.000353967	-0.000334522	-0.00452813	0.000703867	-0.000244953	-0.000332107	-0.000225131	0.860901	-0.000227798	0.945303	0.534696	0.0978434	-0.000202675	-0.00062206	-0.000224737	0.830334	-0.000158594	-0.000548422	-0.000280692	-0.000494771	0.163394	0.0447779	-0.000461757	-0.000312107	1	-0.000399642	-0.0003747	-0.00050833	-0.00014901
RSV_class53	-1.63665e-06	-0.000549219	-0.000741171	-0.007243	-0.00157058	-0.000300555	-0.000296742	-0.000147188	-0.000444812	-0.000481471	-0.000291473	-0.000449234	-0.000107827	-0.000133732	0.0102421	0.000364095	-0.00513648	-0.00373821	-0.000149859	0.0006084	-0.000287295	-0.000271512	0.00670527	-0.000598314	-0.000200949	-0.000269552	-0.000182726	-0.000445057	-0.000184891	-0.000172208	0.00143082	-0.000271028	-0.0001645	-0.00050489	-0.000182406	-0.000322626	-0.000128722	-0.000445122	-0.000227821	-0.000401577	-0.000604891	0.00169825	0.00232769	-0.000253319	-0.000399642	1	-0.000405373	0.00293314	-0.000937289
RSV_class54	-0.000763514	-0.000653079	-0.00088133	-0.00128319	-0.0123586	-0.000357391	-0.000352857	-0.000175022	-0.000528927	-0.000800956	-0.000346591	-0.000534186	-0.000128217	-0.000159022	-0.0183131	-0.000572228	0.00106823	-0.00521947	-0.000178198	-0.00234623	-0.000341624	-0.000322857	-0.00608803	-0.000711457	-0.00023895	-0.000320526	-0.00021728	-0.00052922	-0.000219854	-0.000204773	-0.000351151	-0.000322281	-0.000195608	-0.000600367	-0.0002169	-0.000383636	-0.000153064	-0.000529297	-0.000270903	-0.000477517	-0.000719278	0.00654002	-0.000401494	-0.000301223	-0.0003747	-0.000405373	1	-0.000576024	-0.00111453
RSV_class55	0.0344461	0.146456	0.0577917	-0.00756204	-0.00358809	0.449773	-0.000421662	-0.00020915	-0.000632064	0.034742	-0.000414174	0.116724	-0.000153219	-0.00019003	-0.00540725	0.0479903	0.023675	-0.00346863	0.0134086	0.0220833	-0.000408238	-0.000385811	0.000652159	0.558878	0.00536918	-0.000355695	-0.000219395	-0.000522675	-0.000262724	-0.000244702	-0.000356027	0.023451	-0.00023375	0.000921281	-0.000259194	0.017833	-0.00018291	-0.000632506	-0.000323728	-0.000570629	0.412244	0.0213793	-0.000333786	-0.00035996	-0.00050833	0.00293314	-0.000576024	1	-0.00127927
RSV_class56	-0.00173281	-0.00116208	-0.00202536	-0.0272244	-0.00321344	-0.000826347	-0.000815864	-0.000404679	-0.000732407	-0.0016602	-0.000801376	-0.00123513	-0.000296459	-0.000367684	0.0278983	-0.0013182	-0.00629866	0.123889	-0.000412023	0.0171979	-0.00078989	-0.000746497	0.010763	4.86684e-05	0.000953816	-0.000741108	-0.000502388	0.0102813	-0.000508339	-0.000473469	-0.000811918	-0.000745167	-0.000452277	-0.00138815	-0.000501508	-0.000887028	-0.000353908	-0.00122382	-0.000626373	-0.0011041	-0.00101753	-0.000381587	-0.00140983	-0.000696477	-0.00014901	-0.000937289	-0.00111453	-0.00127927	1
RSV_class57	-0.0005238	0.557733	0.149208	-0.00336777	-0.0116716	-0.000245184	-0.000242074	-0.000120072	-0.000362865	0.77836	-0.000237775	-0.000366472	-8.79619e-05	-0.000109095	-0.0258799	0.0327075	-0.0066199	-0.00334795	-0.000122251	0.282589	-0.000234367	-0.000221492	-0.00549579	-0.000488087	-0.000163929	0.998899	-0.000149063	-0.000363065	-0.000150829	-0.000140482	-0.000240903	-0.000221097	-0.000134194	0.497236	-0.000148802	-0.000263189	-0.000105007	-0.000363118	-0.00018585	-0.000327595	0.25025	0.0519098	-0.000234235	-0.000206651	-0.000277848	-0.000278102	-0.000330692	-0.000384037	-0.000764614
RSV_class58	-0.0737582	-0.0487303	-0.0823578	-0.19248	-0.294552	-0.0243206	-0.0102465	-0.0215506	-0.0271624	-0.0849387	-0.020385	-0.01302	0.000627601	0.00662152	-0.613314	-0.06894	0.0353543	-0.122606	-0.00214925	-0.123072	-0.0201506	0.00726331	-0.149508	-0.00870784	-0.028661	-0.0428862	-0.0231343	-0.0329036	0.00131357	-0.0243596	-0.0412072	-0.0327473	-0.00257383	-0.066793	-0.00248255	-0.00902147	-0.0208838	-0.067853	-0.0175755	-0.0445884	-0.0565507	-0.107121	-0.0197677	-0.0362291	-0.0212325	-0.00697824	0.0204482	-0.00502631	-0.0338132
RSV_class59	-0.0245712	-0.0131567	-0.0283199	-0.307508	0.145768	-0.000287706	0.0135142	-0.00772641	-0.00928358	-0.0236888	-0.0118161	-0.013317	0.00417706	-0.00239415	0.422219	-0.0247456	-0.0771959	0.234639	0.00661886	0.0163007	-0.0122316	-0.00466724	0.156027	-0.0114763	-0.00908274	-0.0106563	-0.00266142	0.0108431	-5.15133e-05	-0.00613108	-0.0146562	7.13786e-05	-0.00180743	-0.0185909	-0.00243634	-0.00595767	-0.007627	-0.0249971	0.00716562	-0.0152808	-0.0171984	-0.0340121	-0.00454637	0.00200773	0.0225085	0.0130471	-0.00441436	-0.00726974	0.0835311
RSV_class60	-0.0215491	-0.0233768	-0.0300627	-0.199338	0.317598	-0.00983414	-0.00417425	-0.00632844	-0.00443483	-0.0306267	-0.00907901	-0.0186222	-0.00548161	-0.00571288	0.456913	-0.022093	-0.0874919	0.0782015	0.00106918	-0.0155871	-0.00904562	-0.00659608	0.126753	-0.013053	-0.00898568	-0.0136391	-0.00897636	-0.00548711	0.011626	-0.00855405	-0.0139512	-0.0125974	-0.00118309	-0.0245714	-0.00144042	-0.00963168	-0.00654385	-0.0221526	-0.00765078	-0.00838337	-0.0224578	-0.047509	-0.010866	-0.012112	-0.00393325	-0.00277929	-0.00948006	-0.00300775	0.0241924
RSV_class61	-0.00305566	-0.00247169	-0.00277888	-0.0597748	0.0241756	-0.00148287	-0.00146406	-0.000726192	-0.0021946	-0.00325737	-0.00143806	-0.00136001	-0.000531992	-0.000659805	0.0562414	-0.00225884	-0.0107445	0.166418	-0.000739371	0.0168394	-0.00141745	-0.00133958	0.0279471	-0.00295194	0.00134682	-0.00132991	-0.000901529	0.00591316	-0.000912209	-0.000849635	-0.00145698	-0.00133719	-0.000811605	-0.00249101	-0.000899949	-1.58814e-05	-0.000635084	-0.00129461	-0.00112402	-0.00198129	-0.0016393	-0.00715126	-0.00252993	-0.00124982	-0.000731531	0.00251641	-0.00200002	-0.002387	0.22374
RSV_class62	-0.0405641	-0.0338372	-0.0557977	0.058444	0.476588	-0.0105908	0.00435418	-0.0121739	-0.0145188	-0.0559191	-0.0169397	-0.00816989	-0.00551289	0.000731757	0.330867	-0.0417723	-0.188946	-0.0397081	-0.00492539	-0.0620827	-0.0167894	0.00232699	-0.115287	-0.0236121	-0.017617	-0.0262154	-0.0174573	-0.0210933	0.0022107	-0.0164026	-0.0268955	-0.016508	-0.00252689	-0.0415561	-0.000792029	-0.0219037	-0.0126283	-0.0422866	-0.00998874	-0.0186788	-0.0375223	-0.0450276	-0.0155575	-0.0127332	-0.0152697	0.00247495	-0.0113288	0.000486346	-0.0257524
RSV_class63	-0.0399227	-0.0240238	-0.0442303	-0.241518	0.0912156	-0.00827806	0.0092731	-0.0109964	-0.0149153	-0.0395188	-0.00717193	0.00488126	-0.00835345	-0.0047005	0.267179	-0.0308977	0.00646394	0.172847	0.0106973	0.0135227	-0.00748135	-0.0111135	0.155034	-0.0191235	-0.0124407	-0.0209681	0.00939954	0.00877083	-0.00772133	-0.00988818	-0.0206679	-0.010791	0.000566233	-0.0320992	-0.00169752	-0.0176437	-0.0100331	-0.0321608	-0.000613036	-0.0278991	-0.0264773	-0.0352594	-0.00841671	-0.00574888	-0.0080253	0.000323883	-0.00762991	-0.00938814	0.0445611
RSV_class64	0.200017	0.512138	0.288004	-0.0166208	-0.017351	0.0636832	-0.000471439	0.252557	0.248532	0.670029	-0.000463067	0.0809919	-0.000171306	-0.000212462	-0.0423845	0.140395	-0.00537425	-0.00117869	-0.000238084	0.401247	-0.00045643	-0.000431356	-0.00999658	0.185289	0.339858	0.715052	0.000223994	0.38101	-0.000293739	0.466433	0.266645	0.11373	-0.000261343	0.392212	-0.000289791	0.373172	0.250305	0.192133	0.117879	0.133552	0.399807	0.1156	-0.000814658	0.00146593	0.413163	0.000792337	-0.000644022	0.100494	-0.00146607
RSV_class65	-0.00536605	-0.00460622	-0.0062436	-0.0361356	-0.0488169	-0.00253535	-0.00245995	-0.00124161	-0.00157622	-0.00564399	-0.00245873	-0.00367923	-0.000909578	0.00937052	-0.0216928	-0.00402974	0.0666846	-0.00405141	0.00396704	-0.00589744	-0.00242349	-0.00229036	0.115474	-0.00483047	-0.00165439	-0.00227382	-0.00153057	-0.00255139	-0.0009082	-0.00142463	-0.00246701	-0.00228628	-0.00138765	-0.00425608	-0.0015387	-0.00238258	-0.00108584	-0.00375485	0.00127541	-0.00338752	-0.00510259	-0.00819607	-0.00385736	-0.00213689	-0.00112975	-0.00226085	-0.00341955	-0.00143857	-0.000933859
RSV_class66	0.00298359	-0.000273839	-0.000369545	-0.0114837	-0.00724664	-0.000149856	-0.000147955	-7.33874e-05	-0.000221781	-0.000335844	-0.000145327	-0.000223987	-5.3762e-05	-6.66784e-05	-0.0125321	-0.000239937	0.141082	-0.00219837	-7.47192e-05	-0.00111352	-0.000143244	-0.000135375	-0.00339408	-0.000298317	-0.000100193	-0.000134398	-9.11066e-05	-0.000221904	-9.21858e-05	-8.58622e-05	-0.000147239	-0.000135134	-8.20191e-05	-0.000251736	-9.09469e-05	-0.00016086	-6.41802e-05	-0.000221936	-0.000113591	-0.000200225	-0.000301596	0.0332743	-0.000255669	-0.000126304	-0.000209421	-0.000169975	-0.000202118	-0.000241529	-0.000467329
RSV_class67	-0.000315124	-0.000269544	-0.00036375	0.00548805	-0.000185945	-0.000147505	-0.000145634	-7.22365e-05	-0.000218303	-0.000330577	-0.000143048	-0.000220474	-5.29188e-05	-6.56327e-05	-0.00388881	-0.000236174	-0.0036681	-0.000666105	-7.35474e-05	0.00128988	-0.000140998	-0.000133252	-0.00252525	-0.000293638	0.0026551	-0.00013229	-8.96777e-05	0.000414978	-9.07401e-05	-8.45156e-05	-0.00014493	-0.000133015	-8.07328e-05	-0.000247788	-8.95206e-05	-0.000158337	-6.31736e-05	-0.000218456	-0.000111809	-0.000197085	-0.000296866	-0.000707273	-0.00025166	-0.000124323	0.000213238	-0.000167309	-0.000198948	-0.000237741	-0.00046
RSV_class68	0.0128742	-0.000573456	0.0135644	-0.0124042	-0.00571287	-0.000313818	-0.000309837	-0.000153683	-0.000464441	0.000318252	-0.000304335	-0.000469059	-0.000112585	-0.000139634	0.00827927	-0.000502462	0.0204345	0.0130454	-0.000156472	0.00484228	-0.000299973	-0.000283494	-0.00521223	0.107094	-0.000209817	-0.000281448	-0.00019079	0.0221223	-0.00019305	-0.000179807	-0.000308339	-0.000282989	-0.000171759	-0.000527171	-0.000190455	0.140928	-0.000134402	-0.000464765	-0.000237875	-0.000419298	0.0274608	0.00477699	-0.000535407	-0.000264498	-0.000438556	-0.00035595	-0.000423262	-0.000505795	-0.000978651
RSV_class69	-0.000543972	-0.000564128	-0.000745951	-0.0189879	-0.0103171	-0.000308714	-0.000304797	-0.000151184	-0.000456886	-0.000641759	-0.000299385	-0.000461429	-0.000110754	-0.000137363	0.0608366	-0.000485663	-0.00800152	-0.00389447	0.0238646	-0.00217362	-0.000295094	-0.000278883	-0.00677449	-0.000431334	-0.000206404	-0.00027687	-0.000187686	-0.000438455	-0.00018991	-0.000176883	-0.000303323	-0.000278386	-0.000168965	-0.000518596	-0.000187357	1.34226e-05	-0.000132216	-0.000457205	-0.000234006	-0.000412478	-0.000621311	-0.0015419	0.00219233	-0.000260196	0.0140013	-0.000350161	0.00157862	-0.000170419	-0.000654951
RSV_class71	0.045973	-0.000426507	0.048619	-0.0119522	-0.0112867	-0.000233401	-0.000230441	-0.000114302	-0.000345427	0.00298187	-0.000226349	-0.000348861	-8.37348e-05	-0.000103852	-0.0194363	-0.000373705	0.0725251	-0.00342399	-0.000116376	0.0226784	-0.000223104	-0.000210848	-0.00528631	0.369116	-0.000156051	-0.000209326	-0.000141899	0.0609761	-0.00014358	-0.000133731	-0.000229326	-0.000210472	-0.000127745	-0.000392082	-0.000141651	0.48443	-9.99612e-05	-0.000345668	-0.000176919	-0.000311852	0.095915	0.0208103	-0.000398208	-0.00019672	-0.000326175	-0.000264737	-0.0003148	-0.000376184	-0.000727869
RSV_class73	0.0312572	0.0689188	0.0666053	-0.016988	-0.0243517	0.00866026	0.00738775	0.00626093	0.00674757	0.163605	0.00699594	0.00432053	-0.000308443	-0.000552005	-0.00508052	0.0159606	0.00736126	0.0181106	-0.000134183	0.0750202	0.0069677	-0.00100854	0.00478901	0.0320434	0.0984929	0.0885465	0.240613	0.116833	-0.000672497	0.0182272	0.00958526	0.00760685	0.00240904	0.0597726	-0.00073337	0.00959994	0.00592175	0.0240295	0.00913853	0.0281631	0.0734639	0.0683598	0.00715884	0.00198251	0.0126184	-0.000255968	-0.000219918	0.0139353	0.00890007
RSV_class74	0.0140242	-0.000270793	0.000723885	-0.00542092	-0.00666011	-0.000148189	-0.000146309	-7.25711e-05	-0.000219314	0.00569987	-0.000143711	-0.000221495	-5.31639e-05	-6.59367e-05	-0.00563487	-0.000237268	-0.00368886	-0.00217392	-7.38881e-05	0.00115762	-0.000141651	-0.000133869	-0.00335199	0.215111	-9.9078e-05	-0.000132903	-9.00931e-05	-0.000219435	-9.11604e-05	-8.49071e-05	-0.000145601	0.025829	-8.11067e-05	0.3992	-8.99352e-05	-0.000159071	-6.34662e-05	-0.000219467	-0.000112327	0.0753089	-0.000298241	0.0906745	-0.000252825	-0.000124899	-0.000207091	-0.000168084	-0.000199869	-0.000238842	-0.00046213
RSV_class76	-0.000329755	-0.000282059	-0.000380639	-0.00907744	-0.00724994	-0.000154354	-0.000152396	-7.55905e-05	-0.000228439	-0.000345926	-0.00014969	-0.000230711	-5.53759e-05	-6.86801e-05	0.0045297	-0.00024714	-0.00382594	-0.00223651	-7.69623e-05	-0.000912028	-0.000147544	-0.000139439	-0.00295683	-0.000307272	-0.0001032	-0.000138432	-9.38416e-05	-0.000228565	-9.49533e-05	-8.84398e-05	-0.000151659	-0.00013919	-8.44813e-05	-0.000259293	-9.36771e-05	-0.000165689	-6.61068e-05	-0.000228599	0.899144	-0.000206235	-0.00031065	-0.000936682	-0.000263345	-0.000130096	-0.000215707	-0.000175077	-0.000208185	-0.00024878	-0.000481358
RSV_class77	0.00969344	0.025235	0.0198067	-0.0158061	-0.0133816	-0.000328544	-0.000324377	0.0564747	0.0509526	0.0104098	-0.000318616	0.0107371	-0.000117868	-0.000146186	-0.0308168	0.0011181	0.0690235	-0.00207827	-0.000163815	0.0783648	-0.00031405	-0.000296797	-0.00538974	0.000376932	-0.000216353	0.0119803	-0.000199743	0.00055352	-0.000202109	-0.000188245	0.00632222	0.00600482	-0.000179819	0.00837915	-0.000199393	-0.000352671	0.056616	-0.000486575	-0.000249037	-0.000438974	0.00492514	0.00188819	-0.000524615	-0.00027691	-0.000424478	-0.000372654	-0.000443124	-0.000526108	-0.000838417
RSV_class78	0.00221674	-0.00027786	-0.000374971	-0.0154989	-0.00735305	-0.000152056	-0.000150127	-7.4465e-05	-0.000225038	0.0290353	-0.000147461	-0.000227275	-5.45514e-05	-6.76575e-05	-0.0174843	-0.00024346	-0.00468731	-0.00223065	-7.58164e-05	0.00270534	-0.000145347	-0.000137363	-0.00344392	-0.000302697	0.998728	-0.000136371	-9.24443e-05	-0.000225162	-9.35394e-05	-8.71229e-05	-0.000149401	-0.000137118	-8.32234e-05	-0.000255433	-9.22823e-05	-0.000163222	-6.51225e-05	-0.000225195	-0.000115259	0.161991	-0.000306025	0.0761056	-0.000259423	-0.000128159	-0.000212496	-0.00017247	-0.000205085	-0.000245075	-0.000474191
RSV_class79	0.180094	0.328719	0.325274	-0.00560126	-0.00577847	-0.000158107	-0.000156101	0.982184	0.888885	0.0270224	-0.000153329	0.1945	-5.67221e-05	-7.03497e-05	-0.013592	0.0219526	-0.00257337	0.021216	0.0252336	0.0935296	-0.000151131	-0.000142829	-0.00281231	0.000263226	-0.000105709	-0.000141798	-9.61229e-05	0.0108402	-9.72616e-05	-9.05898e-05	0.115481	0.109141	-8.6535e-05	0.0485927	-9.59545e-05	0.000193664	0.984295	-0.000234156	-0.000119845	-0.000211249	0.0431411	0.0226249	0.0681618	-0.000133258	-0.000220951	0.0206739	-0.000213246	0.000858246	-0.00049306
RSV_class80	0.552758	0.0162586	0.280757	-0.0112486	-0.00859333	0.0255002	-0.000295391	0.0222053	0.0299961	0.188012	-0.000290146	0.0331471	-0.000107336	-0.000133124	-0.0258938	0.0354495	-0.00388061	-0.00365037	-0.000149177	0.466909	-0.000285987	-0.000270277	-0.00636939	0.0921999	-0.000200035	-0.000268325	0.000142652	0.664119	-0.000184049	0.837461	0.41629	0.15727	-0.000163751	0.0103949	-0.000181576	0.643417	0.0204752	0.25395	-0.000226784	0.0187938	0.165581	0.0966258	-0.000510444	0.000937459	0.7253	-0.000339355	-0.000403528	0.0388885	-0.000856696
RSV_class81	-0.000259274	-0.000221773	-0.000299282	0.00234007	0.0147179	-0.000121363	-0.000119823	-5.9434e-05	-0.000179613	-0.000271989	-0.000117696	-0.000181399	-4.354e-05	-5.40006e-05	-0.00170546	-0.000194317	-0.00306791	-0.00178039	-6.05126e-05	-0.000901799	-0.000116009	-0.000109636	-0.00274875	-0.000241597	-8.11426e-05	-0.000108844	-7.37841e-05	-0.000179713	-7.46582e-05	-6.95369e-05	-0.000119244	-0.00010944	-6.64245e-05	-0.000203873	-7.36548e-05	-0.000130275	-5.19774e-05	-0.000179739	-9.19934e-05	-0.000162155	-0.000244253	-0.00073656	-0.000207058	-0.000102289	-0.000169603	-0.000137657	-0.000163688	-0.000195606	-0.000378474
RSV_class82	0.374009	0.323597	0.513629	-0.0187808	-0.0234839	0.0174785	-0.00060453	0.0695581	0.0701078	0.674699	-0.000593795	0.0187499	-0.000219667	-0.000272442	-0.0504935	0.150929	0.0029051	0.143863	0.000401227	0.421411	-0.000585284	-0.000553131	-0.013237	0.193355	0.00200028	0.397051	0.0826293	0.0391065	-0.000376664	0.135662	0.00780135	0.115377	-0.000335123	0.601965	-0.000371601	0.0225222	0.0694089	0.677812	-0.000464123	0.432497	0.531825	0.232041	-0.00100111	0.35646	-0.000829071	0.000123577	-0.000825836	0.0395116	-0.00168955
RSV_class83	-0.00030382	0.0184296	0.000133307	-0.00922761	0.0587488	-0.000407381	-0.000402213	-0.000199503	-0.000602911	-0.000912989	-0.000395071	-0.000608905	-0.000146151	-0.000181265	0.0313215	-4.64483e-05	-0.0117092	0.0083944	-0.000203124	-0.00302708	-0.000389408	-0.000368016	-0.00922678	-0.000810972	-0.000272372	-0.000365359	-0.000247672	-0.000603244	-0.000250606	-0.000233416	-0.000400268	-0.00036736	-0.000222968	-0.000684343	-0.000247238	-0.000437296	-0.000174473	-0.000603332	-0.000308796	-0.000544309	-0.000819887	-0.00228546	-0.000695035	-0.000343357	-0.000569308	-0.000462074	-0.000549455	-0.000656595	-0.00127043
RSV_class84	-0.000299588	-0.000256256	-0.000345817	-0.00429873	-0.00146612	-0.000140233	-0.000138454	-6.86752e-05	-0.000207541	-0.00031428	-0.000135996	-0.000209604	-5.03099e-05	-6.2397e-05	-0.00378845	-0.000224531	-0.00234563	-0.00205722	-6.99216e-05	-0.00104202	-0.000134047	-0.000126683	-0.0019001	-0.000279162	-9.37592e-05	-0.000125768	-8.52567e-05	-0.000207656	-8.62667e-05	-8.0349e-05	-0.000137785	-0.000126457	-7.67527e-05	-0.000235572	-8.51073e-05	-0.000150531	-6.00592e-05	-0.000207686	-0.000106297	-0.000187368	-0.000282231	-0.000548011	-0.000239253	-0.000118194	-0.000195974	-0.000159061	-0.00018914	-0.000226021	-0.000437322
RSV_class85	0.287412	0.338509	0.383105	-0.022699	-0.0274311	0.150765	0.000533919	0.0597986	0.0952871	0.567772	0.000644665	0.0348711	-0.000592508	-0.000581274	-0.0766069	0.596604	0.0245108	0.0586025	-0.000220128	0.552328	0.000593709	0.000975693	-0.0216485	0.156464	0.442693	0.377053	0.0875336	0.110533	-0.000681608	0.109922	0.205552	0.19929	0.00424594	0.410274	-0.00097788	0.092656	0.0586431	0.479026	0.00399947	0.226606	0.298808	0.351503	0.000912178	0.149	0.0746969	0.000610727	-0.000437691	0.0506131	0.00255455
RSV_class86	0.0177687	0.00631862	0.015338	-0.168202	-0.230143	0.0065606	0.0133085	-0.00310981	0.00637621	0.00611558	0.011379	0.00357505	0.00178126	-0.00452156	-0.0826959	0.000424236	0.147006	-0.036938	0.00773341	0.00101138	0.0115306	-0.000833715	0.172236	0.00572434	-0.00693568	0.00408419	-0.00213648	0.00116879	-0.00466021	0.00342023	0.000481277	0.00821452	0.00121127	0.0166851	-0.00557381	0.00564859	-0.00248013	0.00291934	0.0140162	0.00527112	0.00983907	0.0365331	0.012577	0.0228502	0.00674731	0.00586701	0.000958524	-0.00431284	-0.00655257
RSV_class87	0.63995	0.101861	0.616456	-0.0590729	-0.0134293	0.0316349	-0.00270221	0.0833991	0.102311	0.49735	-0.00264091	0.0305895	-0.000981896	0.00191545	0.00366596	0.255519	-0.011596	0.244837	0.00320476	0.713911	-0.00261618	-0.00192357	-0.00984346	0.166024	0.00423785	0.101641	0.039042	0.130775	-0.00168366	0.164865	0.430542	0.0766989	0.000472202	0.301355	-0.00166103	0.134581	0.0796152	0.394811	-0.00205871	0.314611	0.379648	0.33919	-0.00158471	0.329512	0.104771	0.000591231	-0.00367794	0.0615824	0.0656983
RSV_class88	0.0119079	0.125883	0.0401726	-0.134106	0.0809811	0.00337108	0.012878	-0.00450607	0.00652708	-0.0199796	-0.0135987	-0.0128636	-0.00561612	-0.00442453	0.243508	-0.0201472	-0.0204686	0.238765	0.00783415	0.0266009	-0.0139507	-0.00510878	0.048861	0.0160218	-0.00763827	-0.0135667	-0.0089398	0.00166955	-0.00115468	-0.00876316	-0.0129483	-0.0126058	0.0215978	0.0288654	-0.00738752	-0.00412939	-0.00670444	-0.0222567	-0.0068216	0.00404907	-0.002552	-0.00485617	-0.0141422	-0.0114014	-0.00495662	-0.000427481	-0.0111576	0.0154066	0.0571918
RSV_class89	0.0165147	0.0110378	0.0212634	-0.208606	-0.258976	-0.00672239	-2.84052e-05	0.0552205	0.0516026	-0.0121656	-0.00499326	0.0446659	-0.0045539	-0.00138993	-0.10442	0.0377294	0.110314	-0.0381626	-4.81752e-05	0.0145036	-0.00474758	-0.0093626	0.116078	0.000298111	-0.00693263	-0.0184235	-0.00132812	-0.00644367	0.000544505	-0.000625552	-0.00793875	-0.0037817	0.00275275	-0.00935927	0.00739683	-0.00676612	0.0550141	0.0209875	0.0533406	-0.0119204	0.00898833	-0.0414698	-0.0011289	0.0192204	-0.000138601	0.00201979	-0.00300475	0.00204872	-0.0104791
RSV_class90	-0.000574789	-0.000491651	-0.000663483	0.0102128	-0.00103006	-0.000269051	-0.000265638	-0.00013176	-0.000398187	-0.000602976	-0.000260921	-0.000402146	-9.65244e-05	-0.000119715	0.000391718	-0.000430785	-0.00110201	-0.00394697	-0.000134151	-0.00199921	-0.000257181	-0.000243053	-0.00291585	-0.000535599	-0.000179886	-0.000241298	-0.000163573	-0.000398407	-0.000165511	-0.000154157	-0.000264353	-0.00024262	-0.000147257	-0.000451968	-0.000163286	-0.000288809	-0.000115229	-0.000398465	0.0576854	-0.000359484	-0.000541487	0.0128727	-0.00045903	-0.000226767	-0.000375995	-0.000305173	-0.000362883	-0.000433642	-0.000839044
RSV_class91	0.133962	0.322286	0.155311	-0.0303803	-0.00510499	0.00591761	-0.00118325	0.0916744	0.0910279	0.553112	0.0085003	0.0206985	-0.000429955	-0.000533253	-0.0105081	0.0402474	-0.010196	0.0794388	0.000475531	0.24656	0.00796912	-0.00108265	0.00330557	0.065801	0.00208148	0.489548	-0.000268527	0.00375523	-0.000737245	0.103551	0.0111258	0.0845379	0.00707066	0.257293	-0.000727337	0.00347803	0.0882925	0.233088	-0.000908429	0.0187628	0.172529	0.0827031	0.00489414	0.000402021	-0.0011232	-0.000275253	-0.00155313	0.00916693	0.0587797
RSV_class92	-0.000490428	-0.000419492	-0.000566104	-0.00399035	-0.00792651	-0.000229563	-0.000226651	-0.000112422	-0.000339746	-0.000514478	-0.000222626	-0.000343124	-8.23577e-05	-0.000102144	0.000947785	-0.000367559	0.00120836	-0.00336767	-0.000114462	-0.00170579	-0.000219435	-0.00020738	-0.00500398	-0.00045699	-0.000153484	-0.000205883	-0.000139566	-0.000339933	-0.000141219	-0.000131532	-0.000225554	-0.000207011	-0.000125645	-0.000385633	-0.000139321	-0.000246421	-9.83172e-05	-0.000339983	-0.000174009	-0.000306723	-0.000462014	-0.00139121	-0.000391658	-0.000193485	-0.00032081	-0.000260383	-0.000309623	-0.000369997	-0.000715898
RSV_class93	0.00592901	0.0113453	0.13439	-0.00744972	0.0137301	-0.000253537	-0.000250321	0.0351308	0.0315367	0.144564	-0.000245876	0.00661046	-9.09586e-05	-0.000112812	-0.0131391	0.000364537	-0.00781412	-0.00291598	-0.000126416	0.00148881	-0.000242351	-0.000229038	-0.00574237	-0.000504715	-0.000169513	-0.000227384	-0.000154141	2.16728e-05	-0.000155967	-0.000145268	0.00388734	0.00369372	-0.000138766	0.0013277	-0.000153871	-0.000272155	0.0352218	-0.000375489	-0.000192182	-0.000338755	0.00104956	0.194001	-0.000432561	-0.000213691	-0.000354314	-0.000287576	-0.000341958	-0.000408637	-0.000790663
RSV_class94	-0.000663466	-0.000586236	-0.000791126	-0.0013693	-0.0113698	-0.000320812	-0.000316742	-0.000157108	-0.000474791	-0.000718978	-0.000311118	-0.000479512	-0.000115094	-0.000142746	0.0107976	-0.00051366	-0.00182295	-0.00467556	-0.00015996	-0.00228563	-0.000306658	-0.000289812	-0.00222102	-0.000638639	-0.000214493	-0.00028772	-0.000195042	-0.000475054	-0.000197352	-0.000183815	-0.00031521	-0.000289296	-0.000175587	-0.000538919	-0.0001947	-0.00034437	-0.000137397	-0.000475123	-0.000243176	-0.000428643	-0.00064566	-0.00178649	-0.000547339	-0.000270393	-0.000315681	-0.000363883	-0.000432695	-0.000517068	-0.00100046
RSV_class95	-0.00051007	-0.000436293	-0.000588778	-0.0244199	-0.0115457	-0.000238757	-0.000235728	-0.000116924	-0.000353353	-0.000535084	-0.000231542	-0.000356866	-8.56562e-05	-0.000106235	-0.0230087	-0.00038228	-0.00174466	-0.00350256	-0.000119046	-0.00177411	-0.000228224	-0.000215686	-0.00540762	-0.000475293	-0.000159632	-0.000214129	-0.000145155	-0.000353548	-0.000146875	-0.0001368	-0.000234588	-0.000215302	-0.000130677	-0.000401079	-0.000144901	-0.00025629	-0.000102255	-0.0003536	-0.000180979	-0.000319008	-0.000480518	0.0238155	-0.000407345	-0.000201234	-0.000333659	-0.000270812	-0.000322024	-0.000384816	-0.000744571
RSV_class96	0.073722	0.034274	0.0245352	-0.00302021	0.00299075	-0.000253008	-0.000249799	-0.000123903	-0.000374444	0.0867052	-0.000245363	-0.000378167	-9.07689e-05	-0.000112576	-0.000109491	0.00525055	-0.00129358	-0.00371162	-0.000126152	-0.00188	-0.000241846	-0.00022856	-0.00573039	-0.000503663	-0.00016916	-0.00022691	-0.00015382	-0.000374651	-0.000155642	-0.000144965	-0.000248591	-0.000228153	-0.000138477	-0.000425019	-0.00015355	-0.000271588	-0.000108358	-0.000374706	-0.000191781	-0.000338049	-0.0005092	0.0258211	-0.000431659	-0.000213245	-0.000353575	-0.000286976	-0.000341245	-0.000407785	-0.000789014
RSV_class97	0.00372407	0.00163849	-0.00520261	-0.0846425	0.142984	-0.00598343	-0.00713302	0.00166844	0.0061833	0.0216868	-0.00943729	-0.00934701	-0.00354304	-0.00174608	0.172662	-0.0100577	0.0158084	0.0301741	-0.00492417	0.0223976	-0.00944012	-0.00363585	0.0821242	0.00286459	0.494845	0.0194763	-0.00568887	0.0194783	0.00495044	0.0206838	0.00646691	-0.00455117	0.002614	0.00323285	0.00152891	0.0156612	0.000777733	-0.00915147	-0.00208867	0.0888971	0.00736102	0.0220439	-0.00432336	-0.0073228	0.0212222	-0.000465578	-0.00513078	-0.00459647	0.000779981
RSV_class98	-0.00813565	-0.0111176	-0.00528735	-0.0813218	0.103455	-0.0066083	-0.00200035	-0.00127817	0.00610959	-0.00635404	0.0505082	-0.00685295	-0.00237079	-0.00294037	0.178356	-0.00715063	-0.011989	0.0556057	0.000413721	-0.0091013	0.0503853	-0.00405809	0.121473	0.0591366	-0.00334141	-0.00591816	-0.00366308	0.00161549	0.00857306	-0.0020207	-0.00474576	-0.00595911	-0.00361686	-0.00679923	0.000810267	-0.00120216	-0.00283021	0.0069435	0.000112561	0.0460412	0.0436579	-0.0169179	0.0393029	-0.00427022	0.00353068	-0.00585862	0.00940192	-0.00850915	0.045008
RSV_class99	-0.0128968	-0.00615345	-0.0136706	-0.133937	0.0456719	-0.00349532	-0.00487874	-0.00379743	0.00122072	-0.0137703	-0.00638426	-0.00984503	-0.000215108	0.000564792	0.189813	-0.0115046	-0.0177372	0.489811	0.00447923	0.100984	-0.00744534	-0.00538389	0.0553897	-0.0053986	-0.00205489	-0.00697187	-0.00464064	0.0171273	-0.00251577	-0.00445879	-0.00727673	-0.00572896	-0.00146362	-0.011005	-0.00399	-0.00619013	-0.00333586	-0.0113485	-0.00510912	-0.0100286	-0.0105037	-0.0128457	-0.00875978	-0.00655357	-0.00320719	-0.000333661	-0.00624908	-0.00147089	0.157964
RSV_class100	-0.0122374	-0.0100624	-0.00864178	-0.10253	0.0505773	-0.00585408	-0.00420856	-0.00286687	-0.00497954	-0.0116921	-0.00529604	-0.00806205	-0.0021002	0.000413785	0.142497	-0.00873096	-0.0418881	0.287626	0.0125272	0.0609615	-0.00559581	-0.00377209	0.0119156	-0.0089699	-0.000390146	-0.00523467	-0.00355906	0.0202926	-0.00213171	-0.0033477	-0.00573566	0.00108314	-0.00320406	-0.00872146	-0.00299395	0.00109443	-0.00250719	-0.00841883	-0.00361761	-0.00764564	-0.010563	-0.00733178	-0.00751062	-0.00493405	-0.00135834	-0.00165733	-0.00606181	1.89229e-05	0.127666
RSV_class101	0.0783755	0.108438	0.0960589	-0.0137051	0.00231728	-0.000436444	-0.000430908	0.197369	0.184007	0.0691755	-0.000423256	0.0396092	-0.000156578	-0.000194196	-0.00543245	0.081793	0.0222962	0.00925388	-0.000217615	0.106232	-0.000417189	-0.000394271	-0.0025384	0.0926734	0.00723567	-0.000391424	-0.000265342	0.00901316	-0.000268485	0.0504061	0.0227535	0.0653772	-0.000238875	0.0134797	-0.000264877	0.0574609	0.197819	0.161027	-0.000330826	-0.000583141	0.0860915	0.0211329	-0.00074462	-0.000367852	-9.56422e-05	-0.00049504	-0.000588654	0.00541845	0.00690455
RSV_class102	-0.0135311	-0.0113043	-0.0156914	-0.142209	0.0179789	-0.00641145	-0.0053011	-0.00311222	0.00274595	-0.0131893	0.00492409	-0.00920697	-0.00230016	0.000214857	0.181	-0.00926244	-0.0268403	0.373103	0.0144662	0.060214	0.00346735	-0.0049845	0.110918	-0.00585314	-0.0010236	-0.00572009	-0.00388086	0.0131872	-0.00288772	-0.00337664	-0.00618144	-0.00566118	-0.00316135	-0.00997151	-0.00371105	-0.00560055	-0.0027459	-0.00946767	-0.0042158	-0.00805981	-0.0125735	-0.0139596	0.00458858	-0.0053855	0.009853	0.00244546	-0.00550565	-0.00830082	0.178733
RSV_class104	0.0319922	-0.000510424	0.0338073	-0.014512	-0.0120951	-0.000279324	-0.000275781	-0.000136791	-0.000413391	0.00183174	-0.000270884	-0.000417501	-0.00010021	-0.000124286	-0.0148017	-0.000446097	0.0501744	-0.00370759	-0.000139274	0.0163302	-0.000267001	-0.000252333	0.0463131	0.258601	-0.000186755	-0.000250512	-0.000169819	0.0425916	-0.000171831	-0.000160044	-0.000274447	-0.000251884	-0.00015288	-0.000469226	-0.000169521	0.339567	-0.000119629	-0.00041368	-0.000211729	-0.00037321	0.0670245	0.0138911	-0.000476557	-0.000235426	-0.000390351	-0.000316826	-0.000376739	-0.0004502	-0.000586944
RSV_class105	0.344019	0.00502018	0.640209	-0.011472	-0.0121482	-0.000266184	-0.000262808	0.00067575	0.00276458	0.349488	-0.000258141	-0.000396812	-9.5496e-05	-0.000118439	-0.0292704	0.12601	0.002987	-0.0038765	-0.000132722	0.1184	-0.000254441	-0.000240463	-0.00598888	0.0246924	-0.000177969	-0.000238727	-0.000140378	-0.000393097	-0.000163747	0.03433	-0.000255635	0.0256512	-0.000145688	0.705586	-0.000161547	-0.000285731	-0.000114002	0.74776	-0.000201768	0.834907	0.529962	0.26153	-0.000451904	-0.000224351	-0.000365769	1.52106e-05	-0.000359016	-0.000417338	-0.000826177
RSV_class106	0.0260561	0.0536569	0.0443406	-0.0130374	-0.0176272	0.0473648	-0.00104555	0.119151	0.113955	0.00605564	-0.00102698	0.0369518	-0.000379919	-0.000471195	-0.0111422	0.0193636	0.0114907	0.0751545	-0.000528017	0.0300543	-0.00101226	-0.000956653	-0.000227128	0.0596151	-0.00033331	-0.000949747	-0.000384122	0.00719417	-0.000651448	-0.000606761	0.0142894	0.0131326	-0.000579603	0.00726814	-0.000642693	0.0013957	0.118035	-0.00114226	-0.000802711	0.012655	0.0492218	0.0134551	-0.000183176	5.93756e-05	-8.17173e-05	0.00909659	0.050543	0.0889379	0.166162
RSV_class107	0.199813	0.000610651	0.0873267	-0.00982918	-0.00762605	-0.000177756	-0.000175501	0.00276224	0.00262423	0.235918	-0.000172384	0.00261354	-6.37714e-05	-7.90927e-05	-0.0198849	0.00652638	-0.00421962	-0.00247662	-8.86305e-05	0.202276	-0.000169914	-0.000160579	-0.0038801	0.116566	-0.000118846	-0.00015942	-9.69331e-05	0.0752558	-0.000109349	0.303356	0.0471115	0.16908	-9.72894e-05	0.0560632	-0.000107879	0.0727146	0.00271762	0.533177	-0.000134739	0.0461649	0.0629562	0.0472341	-0.000287819	-0.000109002	0.0822514	0.00073358	-0.000229348	-0.000252041	-0.000546107
RSV_class108	0.163377	-0.00026681	0.0438153	-0.00898024	-0.00706064	-0.000146009	-0.000144157	-7.15037e-05	-0.000216089	0.21647	-0.000141597	-0.000218237	-5.2382e-05	-6.4967e-05	-0.0170826	-0.000233779	-0.00450091	-0.00214195	-7.28014e-05	0.181307	-0.000139567	-0.0001319	-0.00330696	0.114787	-9.76208e-05	-0.000130948	-8.87681e-05	-0.000216208	-8.98197e-05	0.221758	-0.00014346	0.161096	-7.99138e-05	0.0182837	-8.86125e-05	-0.000156731	-6.25328e-05	0.500967	-0.000110675	-0.000195085	0.0190659	0.0296906	-0.000249107	-0.000123062	-0.000204045	-0.000165612	-0.00019693	-0.00023533	-0.000455334
RSV_class110	0.000438572	0.000692061	0.00204549	-0.0470442	-0.0265136	-0.000826172	0.00938163	0.00658212	0.00785238	-0.00111145	-0.000676752	0.00083774	0.0234521	-0.000367607	0.0422563	0.00036994	-0.0138525	-0.00535154	-0.000411937	-0.00139111	-0.000789723	-0.00074634	-0.0128219	0.00501249	-0.000511265	-0.000740952	-0.000408092	-0.000859369	-0.00042579	-0.000467268	0.000435859	-2.55683e-05	-0.000305943	-0.000783066	-0.00047869	8.45713e-05	0.0061265	-0.000580384	0.00173065	0.00512581	0.00107422	0.0061064	0.00636266	-0.000351076	5.73106e-05	0.00202321	0.0027069	0.000228175	-0.00151011
RSV_class111	0.182872	0.333974	0.330486	-0.00678432	-0.00507514	-0.000116465	-0.000114988	0.997666	0.902941	0.0275028	-0.000112946	0.197628	-4.17829e-05	-5.18213e-05	-0.0129627	0.0216136	-0.00356074	0.0209714	-5.80705e-05	0.094608	-0.000111327	-0.000105211	-0.00254539	-0.000231847	-7.78679e-05	-0.000104452	-7.08064e-05	0.0110562	-7.16452e-05	-6.67306e-05	0.116948	0.110898	-6.37438e-05	0.0494317	-7.06823e-05	-0.000125018	0.999807	-0.000172485	-8.82808e-05	-0.000155611	0.043909	0.0228949	-0.000198702	-9.81613e-05	-0.000162758	-0.000132101	-0.000157082	-0.000187712	-0.0003632
[truncated: 149 more columns]

## Sheet: eTable 9
eTable 9. Weighted Pearson correlation coefficients and p-values from the order-level relative abundances, NHANES 2009-2012
	Pearson correlation coefficient
Order identifier	RSV_order1	RSV_order2	RSV_order3	RSV_order4	RSV_order5	RSV_order6	RSV_order7	RSV_order8	RSV_order9	RSV_order10	RSV_order13	RSV_order14	RSV_order15	RSV_order16	RSV_order17	RSV_order18	RSV_order19	RSV_order20	RSV_order21	RSV_order22	RSV_order23	RSV_order24	RSV_order25	RSV_order26	RSV_order27	RSV_order28	RSV_order29	RSV_order30	RSV_order31	RSV_order32	RSV_order33	RSV_order34	RSV_order35	RSV_order37	RSV_order38	RSV_order39	RSV_order40	RSV_order41	RSV_order42	RSV_order44	RSV_order45	RSV_order47	RSV_order48	RSV_order49	RSV_order50	RSV_order51	RSV_order52	RSV_order53	RSV_order54
RSV_order1	1	-9.0427e-05	0.34409	0.0253555	-0.000165327	0.0774198	-0.000190074	-0.000152539	-0.000197626	-0.00019613	0.0440638	-0.0103935	-0.000170408	-0.00359941	0.00585348	0.00249829	-8.48414e-05	0.0356041	-0.0121003	0.0122918	-0.000481411	-0.000180766	0.112972	0.00118095	-0.000168317	0.028561	0.38435	-0.00712368	-0.000162859	-0.000160793	0.00118154	-6.51891e-05	0.00719636	0.146484	-0.000159883	0.215728	-0.000157938	0.00156707	-5.84272e-05	-7.24644e-05	-0.0167051	-0.000178903	0.000120901	-0.000156176	-0.000144584	-0.00454621	-0.0023364	-8.1203e-05	0.182258
RSV_order2	-9.0427e-05	1	-0.000186945	2.04413e-05	-0.000149358	7.72052e-05	-0.000171715	-0.000137806	-0.000178538	0.00158218	0.00572262	0.0140468	-0.000153948	-0.00190142	-0.00218799	-0.000140388	-7.66467e-05	-0.000134344	-0.0098895	0.000371298	-0.000434912	-0.000163306	0.00513492	0.000311223	-0.00015206	0.00386648	-0.000181078	0.0259061	-0.000147129	-0.000145262	-6.94312e-05	-5.88925e-05	-0.000217746	0.000771868	-0.00014444	5.66101e-05	-0.000142683	0.0057166	-5.27838e-05	-6.54652e-05	0.0145298	-0.000161623	0.000505587	-0.000141091	-0.000130619	0.00410695	0.00179078	-7.33597e-05	0.00224088
RSV_order3	0.34409	-0.000186945	1	0.173426	0.0283356	0.0421972	-0.000392952	-0.000315354	0.1011	0.00113961	0.141782	0.00378377	-0.000352295	-0.00714588	0.00305526	0.00172982	-0.000175398	0.359522	-0.0155242	0.224988	-0.000995251	-4.27397e-05	0.10332	0.0730703	-0.000347973	0.0140346	0.129946	-0.0066099	-0.000336689	-0.000332418	0.139586	-0.00013477	0.266046	0.100518	0.000622016	0.117774	-0.000326515	0.0802879	-0.00012079	-0.00014981	-0.0118693	-0.000369857	0.030396	-0.000322873	-0.000298908	-0.00519208	-0.00227613	-0.000167876	0.240274
RSV_order4	0.0253555	2.04413e-05	0.173426	1	0.0522304	0.0181476	-0.000436486	0.0184842	0.126812	0.000447171	0.560372	-0.0277692	-0.000391325	-0.00651878	0.0304084	0.0263652	-0.00019483	0.206524	-0.0224911	0.127558	0.0486999	-0.000342195	0.0461444	0.49443	-0.000386525	0.00191519	0.00922038	-0.0164249	0.00985478	-0.000369246	0.134713	-0.0001497	0.125579	0.52018	-0.000148003	0.246218	-0.000362689	0.0352019	-0.000134172	-0.000166408	-0.0301606	-0.000410833	0.0717261	-0.000358643	0.00630328	-0.00374422	-0.00231172	5.34662e-05	0.687128
RSV_order5	-0.000165327	-0.000149358	0.0283356	0.0522304	1	0.0709152	-0.000313944	0.966581	0.538906	0.00140117	0.136463	-0.0125575	-0.000281462	-0.00599761	0.00724253	0.0037236	-0.000140132	0.001663	-0.00880315	0.0320908	-0.000795145	-0.00029857	0.169499	0.0742409	-0.000278009	0.0723184	-0.000331062	-0.0059663	0.524806	-0.000265582	0.255965	-0.000107673	0.231168	0.044835	-0.000264079	0.0428856	-0.000260866	0.187198	-9.65039e-05	-0.000119689	-0.010219	-0.000295493	0.0476458	-0.000257956	0.340373	0.0290489	0.00185436	-0.000134123	0.043524
RSV_order6	0.0774198	7.72052e-05	0.0421972	0.0181476	0.0709152	1	-0.000480218	0.042055	0.133209	0.272478	0.571431	-0.0262765	-0.000430531	-0.00911394	0.0336484	8.83767e-05	-0.00021435	0.00286909	-0.0148018	0.0433943	-0.000936928	0.130959	0.159941	0.257554	-0.00042525	0.597888	0.0296033	-0.0125191	0.606865	-0.000406241	0.118179	-0.000164699	0.10779	0.120058	-0.000403942	0.251383	-0.000399027	0.0292882	-0.000147615	-0.00018308	-0.0294916	-0.000451994	0.0616363	-0.000394576	0.0145863	-0.00384444	-0.00327394	-0.000205158	0.0686815
RSV_order7	-0.000190074	-0.000171715	-0.000392952	-0.000436486	-0.000313944	-0.000480218	1	-0.000289662	-0.000375279	-0.000444407	-0.000762636	0.00423576	-0.000323593	-0.00282215	-6.62622e-05	-0.00034834	-0.000161108	-0.000282387	-0.00945043	-0.000351325	0.00383335	-0.000343263	-0.000887683	-0.000655193	-0.000319624	-0.000343752	-0.000380618	-0.00650293	-0.000309259	-0.000305336	-0.000145942	-0.00012379	-0.000457694	-0.000673609	-0.000303608	-0.000669266	-0.000299914	-0.000462244	-0.000110949	-0.000137605	-0.00161963	-0.000339725	-0.000485183	-0.000296568	-0.000274556	0.00682893	0.0125763	-0.000154199	-0.00178732
RSV_order8	-0.000152539	-0.000137806	-0.000315354	0.0184842	0.966581	0.042055	-0.000289662	1	0.317884	-0.000356648	0.0535079	-0.0106626	-0.000259692	-0.00553371	0.00815959	0.0038528	-0.000129294	0.00174793	-0.00770026	0.0332335	-0.000733643	-0.000275477	0.164888	0.0690605	-0.000256506	0.07485	-0.000305456	-0.00471693	0.542966	-0.00024504	-0.000117122	-9.93445e-05	-0.000367311	0.039602	-0.000243653	0.0372867	-0.000240688	0.141239	-8.90397e-05	-0.000110432	-0.00704989	-0.000272638	0.0435486	-0.000238004	0.352158	0.0309802	-0.00364091	-0.000123749	0.0199317
RSV_order9	-0.000197626	-0.000178538	0.1011	0.126812	0.538906	0.133209	-0.000375279	0.317884	1	0.00583956	0.340756	-0.0182133	-0.00033645	-0.00632974	-0.00118517	0.00161997	-0.00016751	0.000334522	-0.0114902	0.0113607	-0.000950491	0.0904881	0.107218	0.0514614	-0.000332324	0.0262126	-0.000395741	-0.00707358	0.172481	-0.000317468	0.90256	-0.000128708	0.833953	0.0530899	-0.000315671	0.0589121	-0.00031183	0.223346	-0.000115358	-0.000143073	-0.021775	-0.000353223	0.277261	-0.000308352	0.11181	0.00629981	0.0166075	-0.000160326	0.192141
RSV_order10	-0.00019613	0.00158218	0.00113961	0.000447171	0.00140117	0.272478	-0.000444407	-0.000356648	0.00583956	1	0.38131	-0.0212895	-0.000398426	-0.00826008	0.0764726	0.00412908	-0.000198366	-0.000201418	-0.0202061	-0.000270784	-0.00112558	-0.000422644	0.579158	0.00379779	-0.000393539	-3.90994e-06	-0.000468639	-0.00677369	-0.000380777	-0.000375947	0.00685221	-0.000152417	0.00612541	0.556104	-0.000373819	0.466681	-0.000369271	0.00152313	-0.000136607	-0.000169427	-0.0254287	-0.000418288	0.0198008	-0.000365152	-0.000338048	-0.0112493	-0.0049766	-0.000189859	0.170967
RSV_order13	0.0440638	0.00572262	0.141782	0.560372	0.136463	0.571431	-0.000762636	0.0535079	0.340756	0.38131	1	-0.0399045	-0.000683729	-0.0124857	0.0599356	0.0145476	-0.00034041	0.151601	-0.0345455	0.16504	0.0546232	0.0231448	0.273881	0.532403	-0.000675342	0.645061	0.138373	-0.0209965	0.0505561	-0.000645153	0.330721	0.0239049	0.307304	0.4477	0.0148777	0.537169	-0.000633696	0.0777891	0.0581603	-0.00029075	-0.0529159	-0.000717814	0.207517	-0.000626628	0.0473882	-0.0011573	-0.00194359	0.00031289	0.543096
RSV_order14	-0.0103935	0.0140468	0.00378377	-0.0277692	-0.0125575	-0.0262765	0.00423576	-0.0106626	-0.0182133	-0.0212895	-0.0399045	1	-0.00856575	0.0394458	0.0528651	-0.0229031	-0.00306948	-0.0134384	0.142674	-0.0130127	-0.0242061	-0.0112319	-0.033595	-0.0321605	-0.00855864	-0.0193557	-0.00288609	0.339267	-0.015864	0.00298581	-0.00744582	0.00265002	-0.00615827	-0.0342941	-0.0136543	-0.0346659	0.0146413	-0.0243806	-0.00735532	0.0058783	0.137096	0.0138006	-0.0283936	-0.00537496	-0.00604442	-0.120526	-0.0457314	-0.00706209	-0.0560444
RSV_order15	-0.000170408	-0.000153948	-0.000352295	-0.000391325	-0.000281462	-0.000430531	-0.000323593	-0.000259692	-0.00033645	-0.000398426	-0.000683729	-0.00856575	1	-0.00262036	0.00991614	-0.000312298	-0.000144439	-0.000253169	0.00294463	-0.000314974	-0.000819582	-0.000307746	-0.000795837	0.00034845	-0.000286554	-0.000308186	-0.000341237	-0.00463615	-0.000277261	-0.000273744	-0.000130842	-0.000110982	-0.000410338	-0.000603914	-0.000272195	-0.00060002	-0.000268883	-0.000414418	-9.94699e-05	-0.000123368	-0.000266387	-0.000304575	-0.000434983	-0.000265883	-0.000246148	0.0167574	-0.00406741	-0.000138245	0.00247446
RSV_order16	-0.00359941	-0.00190142	-0.00714588	-0.00651878	-0.00599761	-0.00911394	-0.00282215	-0.00553371	-0.00632974	-0.00826008	-0.0124857	0.0394458	-0.00262036	1	-0.0194085	-0.00662195	-0.00227058	-0.00535554	0.0404925	-0.00657711	0.0208778	-0.00520308	-0.0102858	-0.0098334	-0.00475692	-0.00576067	-0.00681457	0.233442	-0.0059081	-0.00329946	-0.00278386	-0.00236488	-0.00688672	-0.012701	-0.00384047	-0.0118647	-0.00566252	-0.0082286	-0.00144473	-0.000423082	-0.0175339	0.00189091	-0.00899889	0.00695915	-0.00524512	-0.0632321	0.0368209	-0.00215331	-0.00684166
RSV_order17	0.00585348	-0.00218799	0.00305526	0.0304084	0.00724253	0.0336484	-6.62622e-05	0.00815959	-0.00118517	0.0764726	0.0599356	0.0528651	0.00991614	-0.0194085	1	-0.00730422	0.00249919	0.00751255	0.0700719	0.0027953	0.0486106	0.00512324	0.0770224	0.167769	0.0228616	0.0112319	0.00449817	-0.0688798	0.00982753	0.00445432	-0.00262563	-0.00339175	-0.00511169	0.0512291	0.0529383	0.0552626	0.0267275	0.0843032	0.0427233	0.00535884	-0.120424	-0.00783971	0.00668849	-0.00199765	-0.000583245	0.048994	0.0183313	0.00171857	0.0981731
RSV_order18	0.00249829	-0.000140388	0.00172982	0.0263652	0.0037236	8.83767e-05	-0.00034834	0.0038528	0.00161997	0.00412908	0.0145476	-0.0229031	-0.000312298	-0.00662195	-0.00730422	1	-0.000155485	0.00170986	-0.0250394	0.00113256	-0.000871435	0.000607354	0.00789516	0.0189572	-0.000308468	8.88249e-05	0.000790299	-0.0143474	0.00194576	-0.000294678	1.5504e-05	-0.000119469	-2.45877e-05	0.0216849	-0.000293011	0.0104719	-0.000289445	0.00113473	-0.000107077	-0.000132802	-0.0327267	-0.000327867	0.00262894	-0.000286217	0.00119084	-0.00890187	-0.00437029	-0.000148817	0.0184629
RSV_order19	-8.48414e-05	-7.66467e-05	-0.000175398	-0.00019483	-0.000140132	-0.00021435	-0.000161108	-0.000129294	-0.00016751	-0.000198366	-0.00034041	-0.00306948	-0.000144439	-0.00227058	0.00249919	-0.000155485	1	-0.000126046	-0.00525278	-0.000156817	0.0118835	-0.000153219	-0.000396226	0.00113606	-0.000142667	-0.000153437	-0.000169893	-0.00214531	-0.000138041	-0.00013629	-6.51425e-05	-5.52549e-05	-0.000204296	0.00303001	-0.000135519	-0.000298734	-0.00013387	-0.000206328	-4.95234e-05	-6.14215e-05	0.00669901	-0.00015164	-0.000216567	-0.000132376	-0.000122551	-0.00064663	-0.000909652	-6.88284e-05	0.00142248
RSV_order20	0.0356041	-0.000134344	0.359522	0.206524	0.001663	0.00286909	-0.000282387	0.00174793	0.000334522	-0.000201418	0.151601	-0.0134384	-0.000253169	-0.00535554	0.00751255	0.00170986	-0.000126046	1	-0.0173058	0.809473	-0.000715216	-0.000268558	0.020646	0.00551418	-0.000250064	0.000827968	0.012394	-0.00794696	0.000830403	-0.000238885	0.0047425	-9.68493e-05	0.0283459	0.0217161	-0.000237533	0.1296	-0.000234643	0.0177283	-8.68033e-05	-0.000107658	-0.0187478	-0.00026579	0.30401	-0.000232026	0.000480825	-0.000891617	-0.00349198	-0.000120641	0.457783
RSV_order21	-0.0121003	-0.0098895	-0.0155242	-0.0224911	-0.00880315	-0.0148018	-0.00945043	-0.00770026	-0.0114902	-0.0202061	-0.0345455	0.142674	0.00294463	0.0404925	0.0700719	-0.0250394	-0.00525278	-0.0173058	1	-0.0185334	-0.0243198	0.00647598	-0.0305697	-0.0222933	0.00597714	-0.0158406	-0.0189529	-0.0501311	-0.00495864	-0.0116345	-0.00565632	-0.00481416	-0.00431714	-0.0291439	-0.0101964	-0.036516	0.0597363	-0.0199605	-0.000731065	-0.000471437	-0.35828	-0.00479226	-0.0166098	-0.0171553	-0.00924892	-0.138049	-0.106534	-0.0039991	-0.057133
RSV_order22	0.0122918	0.000371298	0.224988	0.127558	0.0320908	0.0433943	-0.000351325	0.0332335	0.0113607	-0.000270784	0.16504	-0.0130127	-0.000314974	-0.00657711	0.0027953	0.00113256	-0.000156817	0.809473	-0.0185334	1	-0.000636948	-0.00033412	0.133297	0.0408026	-0.000311111	0.0720157	0.0111598	-0.0116295	0.0179008	-0.000297204	0.00336949	-0.000120493	0.0203084	0.163057	-0.000137856	0.227469	-0.000291926	0.0160828	-0.000107994	-0.00013394	-0.0224904	-0.000330676	0.26192	-0.000288669	0.545658	-0.00199034	-0.00435443	-0.000150092	0.409132
RSV_order23	-0.000481411	-0.000434912	-0.000995251	0.0486999	-0.000795145	-0.000936928	0.00383335	-0.000733643	-0.000950491	-0.00112558	0.0546232	-0.0242061	-0.000819582	0.0208778	0.0486106	-0.000871435	0.0118835	-0.000715216	-0.0243198	-0.000636948	1	-0.0008694	0.0234914	0.0326032	-0.000809529	0.00537186	0.0410849	-0.0156852	-0.000783278	-0.000773341	-0.000369634	-0.000313529	0.00349198	0.000577656	0.225327	0.00845268	-0.000759608	-0.00117075	-0.000281008	-0.00034852	-0.00710159	-0.00086044	0.0169518	-0.000751135	-0.000695382	0.066175	0.00204194	0.0322823	0.0292218
RSV_order24	-0.000180766	-0.000163306	-4.27397e-05	-0.000342195	-0.00029857	0.130959	-0.000343263	-0.000275477	0.0904881	-0.000422644	0.0231448	-0.0112319	-0.000307746	-0.00520308	0.00512324	0.000607354	-0.000153219	-0.000268558	0.00647598	-0.00033412	-0.0008694	1	0.062975	0.0248986	-0.000303972	-8.27412e-05	-0.000361979	0.00166823	-0.000294114	-0.000290383	-0.000138795	-0.000117728	-0.00043528	0.161264	-0.00028874	0.0710364	-0.000285227	-0.000439608	-0.000105516	-0.000130867	-0.00411394	-0.000323088	0.00540082	-0.000282045	-0.00026111	-0.00096245	-0.00398649	-0.000146648	-0.00184029
RSV_order25	0.112972	0.00513492	0.10332	0.0461444	0.169499	0.159941	-0.000887683	0.164888	0.107218	0.579158	0.273881	-0.033595	-0.000795837	-0.0102858	0.0770224	0.00789516	-0.000396226	0.020646	-0.0305697	0.133297	0.0234914	0.062975	1	0.288219	-0.000786076	0.0560095	0.184732	-0.0187953	0.171213	-0.000686103	0.0410231	0.00473723	0.0480985	0.743658	0.0383253	0.750622	-0.000735999	0.0458499	-0.000272866	-0.000338423	-0.0448636	-0.000835511	0.0897971	-0.000611976	0.238877	0.00722241	0.185993	-0.000379234	0.389552
RSV_order26	0.00118095	0.000311223	0.0730703	0.49443	0.0742409	0.257554	-0.000655193	0.0690605	0.0514614	0.00379779	0.532403	-0.0321605	0.00034845	-0.0098334	0.167769	0.0189572	0.00113606	0.00551418	-0.0222933	0.0408026	0.0326032	0.0248986	0.288219	1	-0.000580198	0.418517	0.044974	-0.019656	0.0372301	-0.000554261	0.0318042	-0.00022471	0.0414738	0.48193	0.0442153	0.21226	-0.000544419	0.107831	-0.000201401	-0.000249788	-0.0367893	-0.000616686	0.0459888	-0.000538346	0.0240166	0.0036707	0.156219	-0.00027991	0.435799
RSV_order27	-0.000168317	-0.00015206	-0.000347973	-0.000386525	-0.000278009	-0.00042525	-0.000319624	-0.000256506	-0.000332324	-0.000393539	-0.000675342	-0.00855864	-0.000286554	-0.00475692	0.0228616	-0.000308468	-0.000142667	-0.000250064	0.00597714	-0.000311111	-0.000809529	-0.000303972	-0.000786076	-0.000580198	1	-0.000304405	-0.000337051	-0.00770731	-0.00027386	-0.000270386	-0.000129237	-0.00010962	-0.000405304	-0.000596506	-0.000268856	-0.00059266	-0.000265585	-0.000409334	-9.82498e-05	-0.000121855	-0.0144402	-0.000300839	-0.000429648	-0.000262622	-0.000243129	0.00961402	-0.00401752	-0.000136549	-0.00203495
RSV_order28	0.028561	0.00386648	0.0140346	0.00191519	0.0723184	0.597888	-0.000343752	0.07485	0.0262126	-3.90994e-06	0.645061	-0.0193557	-0.000308186	-0.00576067	0.0112319	8.88249e-05	-0.000153437	0.000827968	-0.0158406	0.0720157	0.00537186	-8.27412e-05	0.0560095	0.418517	-0.000304405	1	0.0154982	-0.0124107	0.0405054	-0.000290798	-0.000138993	-0.000117896	-0.000435901	0.0101953	-0.000289152	0.352552	-0.000285634	0.0115838	-0.000105667	-0.000131053	-0.0272777	-0.000323549	0.0877601	-0.000282448	0.0262051	0.00572904	-0.00416227	-0.000146857	0.0842568
RSV_order29	0.38435	-0.000181078	0.129946	0.00922038	-0.000331062	0.0296033	-0.000380618	-0.000305456	-0.000395741	-0.000468639	0.138373	-0.00288609	-0.000341237	-0.00681457	0.00449817	0.000790299	-0.000169893	0.012394	-0.0189529	0.0111598	0.0410849	-0.000361979	0.184732	0.044974	-0.000337051	0.0154982	1	0.0081681	-0.000326121	-0.000321984	-0.000153899	-0.000130539	-0.000482649	0.0571298	0.13986	0.227547	-0.000316267	-0.000487448	-0.000116999	-0.000145108	-0.0191679	-0.000358248	0.0111469	-0.000312739	-0.000289526	-0.0096031	-0.00478004	-0.000162607	0.0728373
RSV_order30	-0.00712368	0.0259061	-0.0066099	-0.0164249	-0.0059663	-0.0125191	-0.00650293	-0.00471693	-0.00707358	-0.00677369	-0.0209965	0.339267	-0.00463615	0.233442	-0.0688798	-0.0143474	-0.00214531	-0.00794696	-0.0501311	-0.0116295	-0.0156852	0.00166823	-0.0187953	-0.019656	-0.00770731	-0.0124107	0.0081681	1	-0.00885745	-0.0118571	-0.00568292	-0.00512907	-0.0124779	-0.0207218	-0.00904112	-0.0207334	-0.00752798	-0.0166928	-0.00459705	-0.00275769	0.289418	0.0419524	-0.0188689	-0.000804629	-0.00880944	-0.133386	0.0118979	-0.00531837	-0.0336167
RSV_order31	-0.000162859	-0.000147129	-0.000336689	0.00985478	0.524806	0.606865	-0.000309259	0.542966	0.172481	-0.000380777	0.0505561	-0.015864	-0.000277261	-0.0059081	0.00982753	0.00194576	-0.000138041	0.000830403	-0.00495864	0.0179008	-0.000783278	-0.000294114	0.171213	0.0372301	-0.00027386	0.0405054	-0.000326121	-0.00885745	1	-0.000261618	-0.000125046	-0.000106066	-0.000392161	0.0212238	-0.000260138	0.0424334	-0.000256972	0.0765106	-9.50637e-05	-0.000117903	-0.0119603	-0.000291083	0.0309941	-0.000254106	0.191137	0.0128116	-0.00388724	-0.000132121	0.00985727
RSV_order32	-0.000160793	-0.000145262	-0.000332418	-0.000369246	-0.000265582	-0.000406241	-0.000305336	-0.00024504	-0.000317468	-0.000375947	-0.000645153	0.00298581	-0.000273744	-0.00329946	0.00445432	-0.000294678	-0.00013629	-0.000238885	-0.0116345	-0.000297204	-0.000773341	-0.000290383	-0.000686103	-0.000554261	-0.000270386	-0.000290798	-0.000321984	-0.0118571	-0.000261618	1	-0.00012346	-0.00010472	-0.000387186	-0.000569841	-0.000256838	-0.000566167	-0.000253713	-0.000391036	-9.38578e-05	-0.000116407	0.0069029	-0.000287391	-0.000410442	-0.000250882	-0.000232261	0.0182074	0.00439686	-0.000130445	0.00539888
RSV_order33	0.00118154	-6.94312e-05	0.139586	0.134713	0.255965	0.118179	-0.000145942	-0.000117122	0.90256	0.00685221	0.330721	-0.00744582	-0.000130842	-0.00278386	-0.00262563	1.5504e-05	-6.51425e-05	0.0047425	-0.00565632	0.00336949	-0.000369634	-0.000138795	0.0410231	0.0318042	-0.000129237	-0.000138993	-0.000153899	-0.00568292	-0.000125046	-0.00012346	1	-5.00532e-05	0.915072	0.027606	-0.000122761	0.0269272	-0.000121267	0.200591	-4.48613e-05	-5.56393e-05	-0.012703	-0.000137364	0.0222684	-0.000119914	-0.000111014	-0.0037152	0.0207673	-6.23489e-05	0.0964285
RSV_order34	-6.51891e-05	-5.88925e-05	-0.00013477	-0.0001497	-0.000107673	-0.000164699	-0.00012379	-9.93445e-05	-0.000128708	-0.000152417	0.0239049	0.00265002	-0.000110982	-0.00236488	-0.00339175	-0.000119469	-5.52549e-05	-9.68493e-05	-0.00481416	-0.000120493	-0.000313529	-0.000117728	0.00473723	-0.00022471	-0.00010962	-0.000117896	-0.000130539	-0.00512907	-0.000106066	-0.00010472	-5.00532e-05	1	-0.000156974	-0.000231026	-0.000104127	0.00769521	-0.000102861	-0.000158535	-3.8052e-05	-4.71941e-05	-0.00111984	-0.000116514	-0.000166402	-0.000101713	-9.41635e-05	-0.0032696	-0.00155598	-5.28852e-05	-0.000788131
RSV_order35	0.00719636	-0.000217746	0.266046	0.125579	0.231168	0.10779	-0.000457694	-0.000367311	0.833953	0.00612541	0.307304	-0.00615827	-0.000410338	-0.00688672	-0.00511169	-2.45877e-05	-0.000204296	0.0283459	-0.00431714	0.0203084	0.00349198	-0.00043528	0.0480985	0.0414738	-0.000405304	-0.000435901	-0.000482649	-0.0124779	-0.000392161	-0.000387186	0.915072	-0.000156974	1	0.0351372	-0.000384995	0.0270941	-0.000380311	0.196751	-0.000140691	-0.000174493	-0.0148538	-0.000430794	0.0885199	-0.000376068	-0.000348155	0.0046646	0.0255549	-0.000195535	0.123159
RSV_order37	0.146484	0.000771868	0.100518	0.52018	0.044835	0.120058	-0.000673609	0.039602	0.0530899	0.556104	0.4477	-0.0342941	-0.000603914	-0.012701	0.0512291	0.0216849	0.00303001	0.0217161	-0.0291439	0.163057	0.000577656	0.161264	0.743658	0.48193	-0.000596506	0.0101953	0.0571298	-0.0207218	0.0212238	-0.000569841	0.027606	-0.000231026	0.0351372	1	-0.000566616	0.608352	-0.000559722	0.0141241	-0.000207062	-0.000256809	-0.0407468	-0.00063402	0.0287289	-0.000553478	0.25892	-0.00889932	0.104214	-0.000287778	0.570628
RSV_order38	-0.000159883	-0.00014444	0.000622016	-0.000148003	-0.000264079	-0.000403942	-0.000303608	-0.000243653	-0.000315671	-0.000373819	0.0148777	-0.0136543	-0.000272195	-0.00384047	0.0529383	-0.000293011	-0.000135519	-0.000237533	-0.0101964	-0.000137856	0.225327	-0.00028874	0.0383253	0.0442153	-0.000268856	-0.000289152	0.13986	-0.00904112	-0.000260138	-0.000256838	-0.000122761	-0.000104127	-0.000384995	-0.000566616	1	0.0180649	-0.000252277	-0.000388823	-9.33266e-05	-0.000115749	0.00275807	-0.000285764	0.0645626	-0.000249462	-0.000230946	-0.00599688	-0.00119823	-0.000129707	0.0152216
RSV_order39	0.215728	5.66101e-05	0.117774	0.246218	0.0428856	0.251383	-0.000669266	0.0372867	0.0589121	0.466681	0.537169	-0.0346659	-0.00060002	-0.0118647	0.0552626	0.0104719	-0.000298734	0.1296	-0.036516	0.227469	0.00845268	0.0710364	0.750622	0.21226	-0.00059266	0.352552	0.227547	-0.0207334	0.0424334	-0.000566167	0.0269272	0.00769521	0.0270941	0.608352	0.0180649	1	-0.000556113	0.0115017	0.00638939	-0.000255153	-0.0505454	-0.000629932	0.137397	-0.000549909	0.201243	-0.00895798	0.00816276	-0.000285923	0.527315
RSV_order40	-0.000157938	-0.000142683	-0.000326515	-0.000362689	-0.000260866	-0.000399027	-0.000299914	-0.000240688	-0.00031183	-0.000369271	-0.000633696	0.0146413	-0.000268883	-0.00566252	0.0267275	-0.000289445	-0.00013387	-0.000234643	0.0597363	-0.000291926	-0.000759608	-0.000285227	-0.000735999	-0.000544419	-0.000265585	-0.000285634	-0.000316267	-0.00752798	-0.000256972	-0.000253713	-0.000121267	-0.000102861	-0.000380311	-0.000559722	-0.000252277	-0.000556113	1	-0.000384092	-9.21911e-05	-0.00011434	-0.0180459	-0.000282287	0.00988489	-0.000246427	-0.000228136	-0.00310814	-0.00295719	-0.000128129	0.00170718
RSV_order41	0.00156707	0.0057166	0.0802879	0.0352019	0.187198	0.0292882	-0.000462244	0.141239	0.223346	0.00152313	0.0777891	-0.0243806	-0.000414418	-0.0082286	0.0843032	0.00113473	-0.000206328	0.0177283	-0.0199605	0.0160828	-0.00117075	-0.000439608	0.0458499	0.107831	-0.000409334	0.0115838	-0.000487448	-0.0166928	0.0765106	-0.000391036	0.200591	-0.000158535	0.196751	0.0141241	-0.000388823	0.0115017	-0.000384092	1	-0.00014209	-0.000176228	-0.00586652	-0.000435077	0.011794	-0.000379808	0.049537	0.0100945	-0.00117299	-0.000197479	0.0566407
RSV_order42	-5.84272e-05	-5.27838e-05	-0.00012079	-0.000134172	-9.65039e-05	-0.000147615	-0.000110949	-8.90397e-05	-0.000115358	-0.000136607	0.0581603	-0.00735532	-9.94699e-05	-0.00144473	0.0427233	-0.000107077	-4.95234e-05	-8.68033e-05	-0.000731065	-0.000107994	-0.000281008	-0.000105516	-0.000272866	-0.000201401	-9.82498e-05	-0.000105667	-0.000116999	-0.00459705	-9.50637e-05	-9.38578e-05	-4.48613e-05	-3.8052e-05	-0.000140691	-0.000207062	-9.33266e-05	0.00638939	-9.21911e-05	-0.00014209	1	-4.22987e-05	-0.00708842	-0.000104429	-0.000149141	-9.11627e-05	-8.43961e-05	0.0513849	-0.00139458	-4.73996e-05	0.0109231
RSV_order44	-7.24644e-05	-6.54652e-05	-0.00014981	-0.000166408	-0.000119689	-0.00018308	-0.000137605	-0.000110432	-0.000143073	-0.000169427	-0.00029075	0.0058783	-0.000123368	-0.000423082	0.00535884	-0.000132802	-6.14215e-05	-0.000107658	-0.000471437	-0.00013394	-0.00034852	-0.000130867	-0.000338423	-0.000249788	-0.000121855	-0.000131053	-0.000145108	-0.00275769	-0.000117903	-0.000116407	-5.56393e-05	-4.71941e-05	-0.000174493	-0.000256809	-0.000115749	-0.000255153	-0.00011434	-0.000176228	-4.22987e-05	1	-0.00592023	-0.000129518	-0.000184973	-0.000113065	-0.000104673	-0.00150155	-0.00172963	-5.87874e-05	-0.000724091
RSV_order45	-0.0167051	0.0145298	-0.0118693	-0.0301606	-0.010219	-0.0294916	-0.00161963	-0.00704989	-0.021775	-0.0254287	-0.0529159	0.137096	-0.000266387	-0.0175339	-0.120424	-0.0327267	0.00669901	-0.0187478	-0.35828	-0.0224904	-0.00710159	-0.00411394	-0.0448636	-0.0367893	-0.0144402	-0.0272777	-0.0191679	0.289418	-0.0119603	0.0069029	-0.012703	-0.00111984	-0.0148538	-0.0407468	0.00275807	-0.0505454	-0.0180459	-0.00586652	-0.00708842	-0.00592023	1	0.00442614	-0.0420737	0.00975086	-0.0130492	-0.0947798	0.0905304	-0.000862701	-0.035928
RSV_order47	-0.000178903	-0.000161623	-0.000369857	-0.000410833	-0.000295493	-0.000451994	-0.000339725	-0.000272638	-0.000353223	-0.000418288	-0.000717814	0.0138006	-0.000304575	0.00189091	-0.00783971	-0.000327867	-0.00015164	-0.00026579	-0.00479226	-0.000330676	-0.00086044	-0.000323088	-0.000835511	-0.000616686	-0.000300839	-0.000323549	-0.000358248	0.0419524	-0.000291083	-0.000287391	-0.000137364	-0.000116514	-0.000430794	-0.00063402	-0.000285764	-0.000629932	-0.000282287	-0.000435077	-0.000104429	-0.000129518	0.00442614	1	-0.000456668	-0.000279138	-0.000258419	-0.00720181	-0.00427017	-0.000145137	-0.00116587
RSV_order48	0.000120901	0.000505587	0.030396	0.0717261	0.0476458	0.0616363	-0.000485183	0.0435486	0.277261	0.0198008	0.207517	-0.0283936	-0.000434983	-0.00899889	0.00668849	0.00262894	-0.000216567	0.30401	-0.0166098	0.26192	0.0169518	0.00540082	0.0897971	0.0459888	-0.000429648	0.0877601	0.0111469	-0.0188689	0.0309941	-0.000410442	0.0222684	-0.000166402	0.0885199	0.0287289	0.0645626	0.137397	0.00988489	0.011794	-0.000149141	-0.000184973	-0.0420737	-0.000456668	1	-0.000398656	0.0151101	0.00292589	-0.00536633	-0.000207279	0.53245
RSV_order49	-0.000156176	-0.000141091	-0.000322873	-0.000358643	-0.000257956	-0.000394576	-0.000296568	-0.000238004	-0.000308352	-0.000365152	-0.000626628	-0.00537496	-0.000265883	0.00695915	-0.00199765	-0.000286217	-0.000132376	-0.000232026	-0.0171553	-0.000288669	-0.000751135	-0.000282045	-0.000611976	-0.000538346	-0.000262622	-0.000282448	-0.000312739	-0.000804629	-0.000254106	-0.000250882	-0.000119914	-0.000101713	-0.000376068	-0.000553478	-0.000249462	-0.000549909	-0.000246427	-0.000379808	-9.11627e-05	-0.000113065	0.00975086	-0.000279138	-0.000398656	1	-0.000225591	-0.00450068	-0.00189571	-0.000126699	-0.00141331
RSV_order50	-0.000144584	-0.000130619	-0.000298908	0.00630328	0.340373	0.0145863	-0.000274556	0.352158	0.11181	-0.000338048	0.0473882	-0.00604442	-0.000246148	-0.00524512	-0.000583245	0.00119084	-0.000122551	0.000480825	-0.00924892	0.545658	-0.000695382	-0.00026111	0.238877	0.0240166	-0.000243129	0.0262051	-0.000289526	-0.00880944	0.191137	-0.000232261	-0.000111014	-9.41635e-05	-0.000348155	0.25892	-0.000230946	0.201243	-0.000228136	0.049537	-8.43961e-05	-0.000104673	-0.0130492	-0.000258419	0.0151101	-0.000225591	1	0.0063578	-0.00345103	-0.000117295	0.102304
RSV_order51	-0.00454621	0.00410695	-0.00519208	-0.00374422	0.0290489	-0.00384444	0.00682893	0.0309802	0.00629981	-0.0112493	-0.0011573	-0.120526	0.0167574	-0.0632321	0.048994	-0.00890187	-0.00064663	-0.000891617	-0.138049	-0.00199034	0.066175	-0.00096245	0.00722241	0.0036707	0.00961402	0.00572904	-0.0096031	-0.133386	0.0128116	0.0182074	-0.0037152	-0.0032696	0.0046646	-0.00889932	-0.00599688	-0.00895798	-0.00310814	0.0100945	0.0513849	-0.00150155	-0.0947798	-0.00720181	0.00292589	-0.00450068	0.0063578	1	-0.0111261	0.00690552	-0.0014714
RSV_order52	-0.0023364	0.00179078	-0.00227613	-0.00231172	0.00185436	-0.00327394	0.0125763	-0.00364091	0.0166075	-0.0049766	-0.00194359	-0.0457314	-0.00406741	0.0368209	0.0183313	-0.00437029	-0.000909652	-0.00349198	-0.106534	-0.00435443	0.00204194	-0.00398649	0.185993	0.156219	-0.00401752	-0.00416227	-0.00478004	0.0118979	-0.00388724	0.00439686	0.0207673	-0.00155598	0.0255549	0.104214	-0.00119823	0.00816276	-0.00295719	-0.00117299	-0.00139458	-0.00172963	0.0905304	-0.00427017	-0.00536633	-0.00189571	-0.00345103	-0.0111261	1	0.00261506	0.109347
RSV_order53	-8.1203e-05	-7.33597e-05	-0.000167876	5.34662e-05	-0.000134123	-0.000205158	-0.000154199	-0.000123749	-0.000160326	-0.000189859	0.00031289	-0.00706209	-0.000138245	-0.00215331	0.00171857	-0.000148817	-6.88284e-05	-0.000120641	-0.0039991	-0.000150092	0.0322823	-0.000146648	-0.000379234	-0.00027991	-0.000136549	-0.000146857	-0.000162607	-0.00531837	-0.000132121	-0.000130445	-6.23489e-05	-5.28852e-05	-0.000195535	-0.000287778	-0.000129707	-0.000285923	-0.000128129	-0.000197479	-4.73996e-05	-5.87874e-05	-0.000862701	-0.000145137	-0.000207279	-0.000126699	-0.000117295	0.00690552	0.00261506	1	0.000958459
RSV_order54	0.182258	0.00224088	0.240274	0.687128	0.043524	0.0686815	-0.00178732	0.0199317	0.192141	0.170967	0.543096	-0.0560444	0.00247446	-0.00684166	0.0981731	0.0184629	0.00142248	0.457783	-0.057133	0.409132	0.0292218	-0.00184029	0.389552	0.435799	-0.00203495	0.0842568	0.0728373	-0.0336167	0.00985727	0.00539888	0.0964285	-0.000788131	0.123159	0.570628	0.0152216	0.527315	0.00170718	0.0566407	0.0109231	-0.000724091	-0.035928	-0.00116587	0.53245	-0.00141331	0.102304	-0.0014714	0.109347	0.000958459	1
RSV_order55	-0.000155674	-0.000140638	-0.000321835	-0.000357491	-0.000257127	-0.000393308	-0.000295615	-0.000237239	-0.000307361	-0.000363978	-0.000624614	0.0147714	-0.000265029	-0.00564744	0.0267943	-0.000285297	-0.000131951	-0.00023128	0.0598747	-0.000287742	-0.000748721	-0.000281139	-0.000727029	-0.000536616	-0.000261778	-0.00028154	-0.000311734	-0.00751532	-0.000253289	-0.000250076	-0.000119529	-0.000101386	-0.00037486	-0.000551699	-0.000248661	-0.000548142	0.999786	-0.000378587	-9.08697e-05	-0.000112701	-0.0184617	-0.000278241	0.00989284	-0.000242895	-0.000224866	-0.00308186	-0.00371574	-0.000126292	0.00162294
RSV_order56	-0.000147122	-0.000132912	-0.000304155	-0.000337852	-0.000243001	-0.000371701	-0.000279376	-0.000224206	-0.000290476	-0.000343983	-0.000590301	0.0138866	-0.00025047	-0.00202178	0.00461143	-0.000269624	-0.000124702	-0.000218575	0.00566581	-0.000271935	-0.00070759	-0.000265694	-0.00068709	-0.000507137	-0.000247397	-0.000266073	-0.000294609	-0.000712447	-0.000239375	-0.000236338	-0.000112963	-9.58166e-05	-0.000354267	-0.000521392	-0.000235001	-0.00051803	-0.000232141	-0.000357789	-8.58778e-05	-0.00010651	-0.00758695	-0.000262956	-0.000375545	-0.000229552	-0.000212513	-0.00662714	-0.00351162	-0.000119354	0.00324881
RSV_order58	-0.00361146	-0.001451	-0.00696764	-0.0083039	-0.00227785	-0.00908622	-0.00190969	-0.00167485	-0.005827	-0.00861827	-0.0145133	-0.100922	-0.0044092	-0.0798623	-0.0188111	-0.00652295	-0.0026984	-0.00522402	-0.148726	-0.00655604	-0.0011914	-0.00651821	-0.00955483	0.0046449	0.0102333	-0.00600688	-0.00733944	-0.0588247	-0.0038583	0.0165994	-0.00279012	-0.00240228	-0.00216201	-0.0119163	0.000416963	-0.0123967	0.0109445	0.0796355	-0.0021531	-0.00267039	0.160922	-0.003969	-0.00885762	-0.00429608	-0.00393778	0.0595826	0.0442595	0.000945197	0.00204417
RSV_order59	0.11468	-0.000292889	0.133051	0.0369976	0.651901	0.0382385	-0.000615641	0.674481	0.215139	0.000699917	0.0935438	-0.0220602	-0.000551943	0.00311342	0.0317577	0.00514399	-0.000274798	0.00464641	-0.0211386	0.0341288	0.317152	-0.000585493	0.185177	0.173785	0.00532419	0.063401	0.0580599	-0.015208	0.366043	-0.000520802	-0.000248928	-0.000211145	0.00330451	0.0473111	0.0130201	0.0836463	-0.000458167	0.0947726	-0.000189243	-0.000234709	-0.0164778	-0.000579458	0.0366265	-0.000505848	0.237323	0.0512658	-0.00414904	0.0073658	0.043145
RSV_order60	-0.000108887	-9.83695e-05	0.00886541	-0.000250048	-0.000179848	0.0028517	-0.000206769	-0.000165937	-0.000214984	5.2653e-05	0.00418123	-0.0117166	-0.000185375	-0.00330739	-0.00452941	-0.000193338	-9.22934e-05	-0.000161769	-0.013247	-5.61014e-05	0.00273318	-0.000196643	0.00125024	0.00604162	-0.000183101	0.00338656	0.00217128	-0.0073301	-0.000177164	-0.000174916	-8.36049e-05	-7.09149e-05	-0.000262197	0.000901589	-0.000173926	0.0318839	0.0107793	-0.000264804	-6.3559e-05	-7.88293e-05	-0.0172316	-0.000194616	0.000194657	-0.000169894	-0.000157283	-0.00493625	-0.000738038	-8.83354e-05	0.00461155
RSV_order61	-0.00014606	-0.000131952	-0.000301959	-0.000335413	-0.000241247	-0.000369018	-0.000277359	-0.000222587	-0.000288379	0.607076	0.14939	-0.018361	-0.000248661	-0.0052939	0.0385889	0.00723041	-0.000123802	-0.000216997	-0.017677	-0.000269972	-0.000702482	-0.000263776	0.792691	-0.000503476	-0.000245611	-0.000264153	-0.000292482	-0.0114782	-0.000237647	-0.000234632	-0.000112147	-9.51249e-05	-0.000351709	0.608139	-0.000233304	0.767926	-0.000230465	-0.000355206	-8.52578e-05	-0.000105741	-0.0255599	-0.000261058	0.0328069	-0.000227895	-0.000210979	-0.00661743	-0.00345288	-0.000118493	0.282866
RSV_order62	0.000128596	-8.94488e-05	0.00486027	-7.60063e-05	-0.000163538	-0.000200955	-0.000188018	-0.000150889	-0.000195489	-0.000219557	0.0306101	-0.00223864	-0.000168564	-0.00357735	-0.00372347	-0.000175885	-8.39237e-05	0.000731335	-0.0070577	0.571106	-7.57936e-05	-0.000178811	0.193441	0.000139488	-0.000166497	-0.000179066	-0.00019827	-0.00770364	-0.000161098	-0.000159054	0.000320457	-6.44839e-05	0.00210485	0.262096	-0.000158154	0.201023	-0.00015623	0.000329637	-5.77952e-05	-7.16806e-05	-0.0111837	-0.000176968	-0.000134147	-0.000154487	0.93585	-0.00487844	-0.00235128	-8.03247e-05	0.10215
RSV_order63	-0.000161351	5.25741e-05	0.62199	0.182392	0.00248081	0.0007397	-0.000457946	-0.000367514	0.00967264	-0.000410403	0.11276	-0.0128394	-0.000410564	-0.00167715	-0.00292305	-0.000438192	-0.000204409	0.364953	-0.0147861	0.474837	0.069027	-0.00043552	0.116293	0.00113462	-0.000405528	-0.000372914	-0.000482916	-0.00249358	-0.000392378	-0.0003874	0.0111568	-0.00015706	0.0102946	0.143781	-0.000385208	0.127654	-0.000380521	0.0252844	-0.000140769	-0.000174589	-0.0118223	-0.000431032	0.0225785	-0.000376276	0.416515	0.00087078	0.010591	0.000582281	0.236291
RSV_order64	-0.000100185	-9.05085e-05	-0.000207119	-0.000230066	-0.000165476	-0.000253116	-0.000190245	-0.000152677	-0.000197804	-0.000234241	-0.00033815	0.00460085	-0.000170561	-0.00186184	0.00314057	-0.000183605	-8.4918e-05	-0.000148842	-0.00492943	-0.000185178	-0.000481845	-0.000180929	0.00300857	-0.000345343	-0.000168469	-0.000181187	-0.000200618	0.00854874	-0.000163006	-0.000160938	-7.69238e-05	-6.52479e-05	-0.000241244	-0.00035505	-0.000160027	-0.000352761	-0.00015808	-0.000243642	-5.84799e-05	-7.25298e-05	0.00558179	-0.000179064	-0.000228502	-0.000156317	-0.000144714	-0.00405524	-0.00151921	-8.12762e-05	-0.000131853
RSV_order66	0.221607	-8.42999e-05	0.752845	0.20047	-0.000154125	0.0169703	-0.000177195	-0.000142204	-0.000184236	-0.000218173	0.111636	-0.0106206	-0.000158861	-0.00334877	-0.00151412	0.000421034	-7.90929e-05	0.407874	-0.00660431	0.244671	-0.000448792	-0.000168518	0.0569527	-0.000321654	-0.000156913	0.00621098	0.0851701	-0.00068546	-0.000151824	-0.000149898	-7.16471e-05	-6.07721e-05	-0.000224695	0.0621873	-0.00014905	0.0896093	0.030422	0.0254303	-5.44683e-05	-6.75545e-05	-0.0171898	-0.000166781	0.0251882	-0.000145594	-0.000134787	-0.0013507	-0.00222726	-7.5701e-05	0.243804
RSV_order67	0.000864697	-6.97844e-05	0.718054	0.200452	-0.000127586	8.44267e-06	-0.000146684	-0.000117718	-0.000152512	-0.000131188	0.104881	-0.00747538	-0.000131507	-0.00277369	-0.00328291	-0.000111794	-6.54739e-05	0.414271	-0.00596996	0.251086	-0.000371515	-0.000139501	0.034161	0.00172344	-0.000129894	-0.0001397	-0.000154682	0.000874289	-0.000125682	-0.000124088	0.0015815	-5.03078e-05	0.00951149	0.0322334	-0.000123385	0.0430071	-0.000121884	0.0284739	-4.50895e-05	-5.59223e-05	-0.0124887	-0.000138063	0.0260356	-0.000120524	-0.000111579	-0.000422185	-0.00184375	-6.26661e-05	0.210543
RSV_order68	-5.62809e-05	-5.08448e-05	0.00739109	0.00152472	-9.2959e-05	-0.000142192	-0.000106874	-8.57689e-05	-0.00011112	-0.000131589	-0.000225817	-0.00679659	-9.58159e-05	0.0187408	-0.00257402	1.17626e-05	-4.77042e-05	-8.36147e-05	0.000358639	-0.000104027	-0.000270685	0.0439852	-0.000262843	-0.000194003	-9.46406e-05	0.00543694	-0.000112701	-0.00356822	-9.15716e-05	-9.041e-05	-4.32133e-05	-3.66542e-05	-0.000135523	-0.000199456	-8.98983e-05	0.000473838	-8.88045e-05	-0.000136871	-3.28521e-05	-4.07449e-05	-0.0097417	-0.000100593	0.00263552	-8.78139e-05	-8.12959e-05	-0.00249569	-0.00134335	-4.56584e-05	0.00714882
RSV_order69	0.000572657	-0.000126896	0.0312948	0.524794	0.0357865	0.0164098	-0.00026673	-0.000214057	0.126686	0.000688726	0.388425	-0.0164094	-0.000239132	-0.00509066	0.0522523	0.00732419	-0.000119058	0.238578	-0.0183979	0.148825	-0.000675561	-0.000253668	0.00586233	0.00515872	-0.000236199	-0.00025403	-0.000281273	-0.0108428	-0.000228539	-0.00022564	0.141481	-9.14795e-05	0.133909	0.00431291	-0.000224363	0.368289	-0.000221633	0.0292407	-8.19905e-05	-0.000101689	-0.0222816	-0.000251053	0.125372	-0.000219161	-0.000202894	-0.00696581	-0.000173816	-0.000113952	0.46378
RSV_order70	0.160978	-0.000132675	0.138611	0.0391015	0.0364828	0.698491	-0.000278878	0.0083248	0.10813	0.000430822	0.094748	-0.0162507	-0.000250023	-0.00496262	0.008061	0.000265945	-0.00012448	0.0467226	-0.00517675	0.0275584	0.00894167	-0.000265221	0.127611	0.00890237	-0.000246956	0.0173155	0.068954	-0.0103105	0.816022	-0.000235917	0.110791	-9.56458e-05	0.101215	0.033733	-0.000234582	0.0732224	-0.000231727	0.0254813	-8.57247e-05	-0.00010632	-0.0163422	-0.000262487	0.032064	-0.000229143	0.0027995	-0.00629974	-0.000974285	-0.000119142	0.0726754
RSV_order72	-8.91362e-05	-8.05267e-05	-0.000184277	-0.000204693	-0.000147226	0.00155089	-0.000169264	-0.000135839	-0.000175989	-0.000208407	0.00169678	-0.0020541	-0.000151751	-0.000183121	-0.0011359	-0.000163356	-7.55527e-05	-0.000132427	-0.00314608	0.000461018	-0.000428704	-0.000160975	0.00105703	0.00269889	-0.000149889	-0.000161205	-0.000178493	-0.00114118	-0.000145029	-0.000143189	-6.84402e-05	-5.80519e-05	-0.000214638	-0.000315893	-0.000142379	-2.68017e-05	-0.000140646	-0.000216772	-5.20304e-05	-6.45308e-05	0.00469956	-0.000159316	-0.00022753	-0.000139077	-0.000128754	0.00176197	0.0022163	-7.23126e-05	0.00125273
RSV_order73	0.0186025	-0.000247156	0.0663203	0.00784646	0.0136319	0.5258	-0.000519512	0.000988874	0.0447616	0.514888	0.644623	-0.0308293	-0.00046576	-0.00965886	0.0610455	0.0034998	-0.00023189	0.00159273	-0.0263202	0.0502658	-0.001043	-0.000494071	0.520139	0.344899	-0.000460047	0.722724	0.00944792	-0.0174521	0.000318341	-0.000439482	0.0499978	-0.000178175	0.0478706	0.403497	-0.000436995	0.633793	-0.000431678	0.0102529	-0.000159694	-0.000198061	-0.0393889	-0.000488979	0.0778663	-0.000426862	0.000100078	-0.00387869	0.0358879	-0.000221945	0.215336
RSV_order74	-9.88388e-05	-8.92921e-05	-0.000204336	-0.000226974	-0.000163252	-0.000249714	-0.000187688	-0.000150625	-0.000195146	-0.000231093	-0.000396572	0.0180629	-0.000168269	-0.00336059	-0.0033772	-0.000181137	-8.37767e-05	-0.000146842	-0.00128924	-0.00018269	-0.000475369	-0.000178497	-0.000461597	-0.000340702	-0.000166205	-0.000178752	-0.000197922	-0.00435919	-0.000160815	-0.000158775	-7.58899e-05	-6.4371e-05	-0.000238002	-0.000350278	-0.000157877	-0.00034802	-0.000155956	-0.000240368	-5.76939e-05	-7.1555e-05	0.00384606	-0.000176658	-0.000252296	-0.000154216	-0.000142769	-0.00272227	-0.00205514	-8.01839e-05	-0.000479909
RSV_order76	0.0020447	-0.000157933	0.646641	0.20079	-0.000288747	0.000551242	-0.000331969	-0.000266414	-0.000345159	-0.000292296	0.128675	-0.0145241	-0.000297622	0.00864561	0.015925	-0.000240243	-0.000148178	0.360359	-0.0155611	0.219538	0.425337	-0.000315712	0.0426317	0.020391	-0.000293971	0.0111515	0.0072961	-0.00517723	-0.000284438	-0.00028083	0.00373204	-0.000113854	0.0224294	0.0337921	-0.00027924	0.0415374	-0.000275843	0.0276799	-0.000102045	-0.000126561	-0.0183275	-0.000312459	0.0239429	-0.000272766	-0.00025252	0.0342401	-0.0038702	0.014215	0.199234
RSV_order77	-6.97494e-05	-6.30124e-05	0.11172	0.134044	0.256257	0.118054	-0.00013245	-0.000106294	0.903561	0.00681041	0.330557	-0.00878066	-0.000118745	-0.00253032	-0.00251446	-2.13476e-06	-5.91202e-05	-0.000103624	-0.00530512	-0.000128922	-0.000335462	-0.000125963	0.0394611	0.0292026	-0.000117289	-0.000126143	-0.000139671	-0.00548788	-0.000113485	-0.000112046	0.998904	-4.54258e-05	0.903119	0.0255711	-0.000111412	0.0266966	-0.000110056	0.19767	-4.07139e-05	-5.04955e-05	-0.0132804	-0.000124665	0.0216547	-0.000108828	-0.000100751	-0.00349833	0.0209615	-5.65848e-05	0.0946244
RSV_order78	0.500623	0.00603131	0.18112	0.0121196	-0.000398381	0.429061	-0.000458013	-0.000367567	0.143741	8.63197e-05	0.495757	-0.0291076	-0.000410624	-0.00854326	0.00578418	0.00248135	-0.000204439	0.0161722	-0.0202487	0.052291	-0.00116004	-0.000435584	0.118366	0.295405	-0.000405588	0.661678	0.194953	-0.0187292	-0.000392435	-0.000387457	-0.000185193	-0.000157083	0.0382648	0.0753075	-0.000385264	0.348723	-0.000380576	0.00156565	-0.00014079	-0.000174615	-0.0447011	-0.000431095	0.576528	-0.000376331	-0.000348398	0.00158802	-0.00565811	-0.000195671	0.354315
RSV_order79	-0.000123448	-0.000111524	-0.000255211	-0.000283486	-0.000203898	-0.000311888	-0.000234419	-0.000188127	-0.000243733	-0.00028863	-0.000495311	-0.00907747	-0.000210165	-0.00366942	0.00206487	-0.000226237	-0.000104635	-0.000183402	-0.00907736	-0.000228176	-0.000593726	-0.000222939	-0.000417705	-0.00042553	-0.000207587	-0.000223258	-0.000247201	-0.00684226	-0.000200855	-0.000198307	-9.4785e-05	-8.0398e-05	-0.000297259	-0.000437491	-0.000197185	-0.00043467	-0.000194786	-0.000300215	-7.20585e-05	-8.93708e-05	0.00257707	-0.000220642	-0.000315113	-0.000192613	-0.000178316	-0.000598641	-0.00281353	-0.000100148	-0.00147058
RSV_order80	0.0116778	-0.000196582	0.311045	0.00755874	-0.000359408	0.507714	-0.000413207	-0.000331609	-0.000429625	0.000115312	0.558812	-0.00501284	-0.000370454	-0.00773818	0.00979166	0.00123959	-0.000184439	0.0455862	-0.0181781	0.0960944	-0.00104655	-0.000392972	0.0707978	0.432048	-0.00036591	0.83782	0.00562016	-0.0133017	-0.000354044	-0.000349553	0.0205541	-0.000141716	0.121942	0.0206479	-0.000347574	0.305027	-0.000343345	0.0292829	-0.000127016	-0.000157532	-0.0209665	-0.000388921	0.0804326	-0.000339515	-0.000314315	0.000415608	-0.00519132	-0.000176529	0.0802485
RSV_order81	-8.94906e-05	-8.08469e-05	0.672044	0.170003	-0.000147811	0.000970961	-0.000169937	-0.000136379	-0.000176689	-0.000209236	0.126449	-0.00905081	-0.000152354	-0.00324648	0.00153198	0.0026765	-7.58531e-05	0.34942	-0.00730282	0.2228	-0.000430409	-0.000161615	0.0776965	0.12229	-0.000150485	-0.000161846	0.0118568	-0.000886164	-0.000145605	-0.000143758	-6.87123e-05	-5.82827e-05	-0.000215491	0.0265776	-0.000142945	0.0664879	-0.000141205	0.0221649	-5.22372e-05	-6.47873e-05	-0.0153588	-0.000159949	0.0289387	-0.00013963	-0.000129266	0.000894892	-0.00213602	-7.26001e-05	0.1772
RSV_order82	0.0210671	0.00951201	0.0769366	0.0226457	0.517186	0.358142	-0.000618839	0.522797	0.207927	0.164458	0.477767	-0.0251968	-0.00055481	-0.0081193	0.0336496	0.00517474	-0.000276225	0.00525157	-0.026371	0.141748	0.103323	-0.000588534	0.48949	0.433375	-0.000548005	0.586041	0.0254179	-0.0198817	0.283664	-0.000523508	0.0479549	0.416521	0.0519119	0.283347	0.0676433	0.470954	-0.000514211	0.0884754	-0.000190226	-0.000235928	-0.0345272	-0.000582468	0.0886498	-0.000508475	0.310888	0.0233967	0.0901082	-0.000264379	0.184246
RSV_order83	-4.3425e-05	-3.92306e-05	-8.97753e-05	-9.97213e-05	-7.17249e-05	-0.000109712	-8.24613e-05	-6.61773e-05	-8.57377e-05	-0.000101531	-0.000174235	-0.00114306	-7.39293e-05	-0.00130616	-0.00138915	-7.9583e-05	-3.68074e-05	-6.45151e-05	0.00140021	-8.0265e-05	-0.000208854	-7.84231e-05	-0.000202803	-0.000149688	-7.30225e-05	-7.8535e-05	-8.69575e-05	-0.00160309	-7.06545e-05	-6.97582e-05	-3.33424e-05	-2.82815e-05	-0.000104566	-0.000153895	-6.93634e-05	-0.000152903	-6.85195e-05	-0.000105606	-2.53479e-05	-3.14378e-05	0.00392996	-7.76148e-05	-0.000110847	-6.77551e-05	-6.2726e-05	-0.00148121	-0.000546334	-3.52289e-05	-4.68394e-05
RSV_order85	0.0297614	0.000658664	0.0620652	0.223878	0.0202011	0.30985	-0.00135726	0.0148208	0.036354	0.115252	0.392276	-0.0205242	0.024263	0.00193261	0.350599	0.0038019	0.0341635	0.222724	-0.0184098	0.220439	0.0228689	0.0242844	0.183769	0.234562	-0.0015366	0.267987	0.193593	-0.0222323	0.140862	-1.62656e-05	0.0231526	0.0617986	0.0224155	0.166622	0.013078	0.301696	0.00715929	0.0150596	-0.000576948	8.5524e-05	-0.0792984	-0.0017666	0.125965	0.000665903	0.0460761	0.0204657	0.0249664	-0.000783161	0.29159
RSV_order86	-0.000133212	-0.000120345	-0.000275397	-0.000305908	-0.000220025	-0.000336557	-0.000252961	-0.000203007	-0.000263011	-0.000311459	-0.000534488	-0.00577987	-0.000226788	-0.00359299	-0.00253406	-0.000244131	-0.000112912	-0.000197908	0.000822791	0.000500298	-0.000640687	-0.000240573	-0.000138051	-0.000459187	-0.000224006	-0.000240916	-0.000266753	-0.00677018	-0.000216742	-0.000213992	-0.000102282	-8.67571e-05	-0.000320771	-0.000472094	-0.000212781	-0.00046905	-0.000210192	-0.00032396	-7.7758e-05	-9.64395e-05	-0.00503949	-0.000238093	-0.000340037	-0.000207848	-0.00019242	0.000639093	-0.00155073	-0.000108069	8.71645e-05
RSV_order87	-0.000213779	-0.00019313	-0.000441959	-0.000490923	-0.000353098	-0.000540108	-0.000405953	-0.000325787	-0.000422082	-0.000499832	-0.000857749	-0.00140814	-0.00036395	0.00442318	-0.00319289	-0.000362323	-0.000181201	-0.000317605	-0.00578391	-0.00039514	-0.00102818	-0.000386073	-0.00055757	-0.000736906	-0.000359486	-0.000386624	-0.000428087	0.000894413	-0.000347828	-0.000343416	-0.000164143	-0.000139228	-0.000514775	-0.000757619	-0.000341473	-0.000752734	-0.000337318	-0.000519893	-0.000124786	-0.000154767	0.00995716	-0.000382094	-0.000545693	-0.000333555	-0.000308797	-0.00479332	0.00784487	-0.00017343	0.00091041
RSV_order88	-0.000146118	-0.000132005	-0.000302079	-0.000335546	-0.000241343	-0.000369164	-0.000277469	-0.000222676	-0.000288493	-0.000341635	-0.000586272	-0.00028475	-0.00024876	-0.0033727	-0.00204277	-0.000267784	-0.000123851	-0.000217083	0.0193919	-0.000270079	-0.00070276	-0.000263881	-0.000207315	-0.000503675	-0.000245709	-0.000264257	-0.000292598	-0.00301666	-0.000237741	-0.000234725	-0.000112192	-9.51626e-05	-0.000351849	-0.000517833	-0.000233397	-0.00039242	-0.000230557	-0.000355347	-8.52916e-05	-0.000105783	0.00349275	-0.000261161	-0.000372982	-0.000227985	-0.000211063	-0.00327621	-0.00333801	-0.00011854	-0.00104268
RSV_order89	-0.000225679	-0.000203881	-0.000466561	-0.000518251	-0.000372754	-0.000570174	-0.00042855	-0.000343923	-0.000445578	-0.000527656	-0.000905496	0.00573111	-0.00038421	0.00597004	0.0211924	-0.000223604	-0.000191288	-0.000335284	0.0497047	-0.000417136	-0.00108541	-0.000407564	-0.00102441	-0.000777927	-0.000379497	-0.000408146	-0.000451917	-0.00888247	-0.000367191	-0.000362533	-0.00017328	-0.000146979	-0.000543431	-0.000799793	-0.000360481	-0.000794636	0.766764	-0.000548834	-0.000131733	-0.000163382	-0.00834229	-0.000403363	0.00905764	-0.000352123	-0.000325986	-0.00392828	0.00284663	-0.000183084	0.000787838
RSV_order90	0.000697033	-0.000124006	0.0182819	0.000506105	-0.000226719	-0.000166461	-0.000260656	-0.000209183	-0.000271012	-0.000277164	-0.000183246	-0.015802	-0.000233687	-0.00497678	0.0274828	-0.00023114	-0.000116346	0.00301597	-0.0127889	0.00207438	-0.000660177	-0.000247891	0.459042	0.386327	-0.00023082	-0.000248245	-0.000274868	-0.0105586	-0.000223335	-0.000220502	0.0013479	-8.93963e-05	0.00825874	0.266148	-0.000219254	0.0363936	-0.000216586	0.00175709	-8.01234e-05	-9.93733e-05	-0.0187307	-0.000245336	8.43195e-05	-0.00021417	-0.000198274	0.00918759	0.418839	-0.000111357	0.139406
RSV_order91	-8.84555e-05	-7.99118e-05	-0.00018287	-0.00020313	-0.000146102	-0.000223481	-0.000167971	-0.000134801	-0.000174645	-0.000206816	-0.000354911	-0.00342603	-0.000150592	-0.00320893	-0.0012241	-0.000162108	-7.49757e-05	-0.000131416	0.00877363	-0.000163498	-0.00042543	-0.000159746	0.00371644	-0.00030491	-0.000148745	-0.000159974	-0.00017713	-0.00695968	-0.000143921	-0.000142096	-6.79175e-05	-5.76086e-05	-0.000212999	-0.000313481	-0.000141291	-0.000311459	-0.000139572	-0.000215117	-5.1633e-05	-6.4038e-05	-0.00932621	-0.000158099	-0.000225792	-0.000138015	-0.000127771	0.00130849	-0.00211132	-7.17604e-05	-0.00106942
RSV_order92	-0.00026571	0.0711359	-0.000305573	-0.000563836	-0.000438872	-0.00067131	-0.000504566	-0.000404927	-0.000524614	-0.00062125	-0.00106611	-0.0129787	-0.00045236	-0.00465669	-0.00332621	-0.000486954	-0.000225218	-0.000394756	-0.0216151	-0.000457788	-0.00122707	-0.000479857	-0.000883789	-0.000915913	-0.000446812	-0.000480541	-0.000532077	-0.0105641	-0.000432322	0.119658	-0.000204016	-0.000173049	9.36622e-05	-0.000941658	0.00634126	-0.000906741	-0.000419258	-0.000646185	-0.000155099	-0.000192362	0.00761424	-0.000474911	-0.000673739	-0.000414581	-0.000383809	0.0044777	-0.00320477	-0.00021556	-0.00161308
RSV_order93	-0.000661303	-0.000597429	-0.00135263	-0.00151642	-0.00109227	-0.00167077	0.000332069	-0.00100779	-0.00130567	-0.00154618	-0.00262246	0.00784562	-0.00112584	0.00181943	0.0165327	-0.00121191	0.0239058	-0.000982476	0.000835923	-0.00122233	-0.00244307	-0.00119428	-0.000238771	-0.00223043	-0.00111203	-0.00119598	-0.00132424	-0.0071449	-0.00107597	-0.00106232	-0.000507759	-0.000430688	-0.0015924	-0.00226213	-0.00105631	-0.0023274	-0.00104346	-0.00102617	-0.000386014	-0.000478755	-0.019601	-0.00118197	-0.00168805	0.000951784	-0.000955231	0.0173638	0.0192308	-0.000536488	-0.00249443
RSV_order94	-7.22729e-05	-6.52922e-05	0.697732	0.200022	-0.000119373	-0.000182596	-0.000137242	-0.00011014	-0.000142695	-0.00016898	0.10458	-0.00772905	-0.000123042	-0.00253389	-0.00363149	-0.000132451	-6.12592e-05	0.411013	-0.00582526	0.248679	-0.000347599	-0.000130521	0.0329158	-0.000249128	-0.000121532	-0.000130707	-0.000144725	0.00116278	-0.000117591	-0.0001161	-5.54922e-05	-4.70693e-05	-0.000174032	0.030708	-0.000115443	0.0428502	-0.000114038	0.026149	-4.21869e-05	-5.23225e-05	-0.0133339	-0.000129176	0.0255807	-0.000112766	-0.000104396	-0.000344023	-0.00171788	-5.86321e-05	0.208821
RSV_order95	-0.000184724	-0.000166882	0.00190457	7.95296e-05	-0.000305108	-0.000466702	-0.000350779	-0.000281509	-0.000364717	-0.000431899	-0.000741171	0.00474669	-0.000314485	0.00607833	-0.00400278	-0.000301091	-0.000156574	-0.000274439	-0.00939327	-0.000341437	-0.000888438	0.0130935	-0.00081581	-0.000636752	-0.000310628	0.00135279	-0.000369906	-0.00157058	-0.000300555	-0.000296742	-0.000141834	-0.000120306	-0.000444812	-0.000654651	-0.000295063	-0.000445763	-0.000291473	-0.000449234	-0.000107827	-0.000133732	0.0102421	-0.000330163	0.000374898	-0.000288221	-0.000266828	-0.00513648	-0.00373821	-0.000149859	0.0006084
RSV_order96	-0.000219656	-0.00019844	-0.00045411	-0.00050442	-0.000362806	-0.000554957	-0.000417113	-0.000334744	-0.000433686	-0.000513573	-0.00088133	0.0191388	-0.000373956	-0.00374378	0.005638	-4.30033e-05	-0.000186183	-0.000326336	-0.00682085	-0.000406004	0.0423432	-0.000396687	-0.000997113	-0.000757165	-0.000369369	-0.000397253	-0.000439856	-0.0123586	-0.000357391	-0.000352857	-0.000168655	-0.000143056	-0.000528927	-0.000778448	-0.00035086	-0.000773428	-0.000346591	-0.000534186	-0.000128217	-0.000159022	-0.0183131	-0.000392598	-0.000560696	-0.000342725	-0.000317286	0.00106823	-0.00521947	-0.000178198	-0.00234623
RSV_order97	-0.0002222	-0.000200738	-0.000459369	0.0151803	0.804913	0.0352749	-0.000421944	0.83276	0.264579	-0.000519521	0.0582195	-0.0131019	-0.000378287	-0.0011621	0.00521787	0.00360054	-0.000188339	0.0013145	-0.00947525	0.0279457	0.00927834	-0.000401281	0.141857	0.0623264	-0.000373647	0.0730634	0.00681776	-0.00272614	0.452084	-0.000356944	-0.000170609	-0.000144713	-0.000535053	0.036561	-0.000354924	0.0336104	-0.000350606	0.117407	-0.000129702	-0.000160863	-0.00426788	-0.000397145	0.0371462	-0.000346694	0.293176	0.0237184	-0.00416523	0.0135092	0.0216762
RSV_order98	-0.000412171	-0.00037236	1.44973e-05	-0.000761697	-0.000680782	-0.00104134	-0.000782687	-0.000628126	-0.000813785	-0.000963688	-0.00138265	-0.0099416	-0.000701705	0.0145852	0.00767961	-0.000741809	-0.00034936	-0.00061235	0.000212676	-0.000761841	-0.000276619	0.00418193	0.0292716	-0.00142077	-0.000693098	-0.00012652	0.0161572	-0.00871822	-0.000670622	-0.000662115	-0.000316471	-0.000268436	-0.000992499	-0.00146071	-0.000658368	-0.0013762	-0.000650357	-0.00100237	-0.000240591	-0.000298394	-0.011557	-0.000736686	-0.000515938	-0.000643102	-0.000595368	0.000739594	0.00673097	-0.000334378	0.00512494
RSV_order100	-0.000112582	-0.000101708	-0.000232749	-0.000258535	-0.000185952	-0.000284437	-0.000213787	-0.000171569	-0.000222281	-0.000263226	-0.000451716	-0.00751197	-0.000191667	-0.00373978	-0.00227484	-0.000206325	-9.54259e-05	-0.00016726	-0.00820989	-0.000208093	-0.00054147	-0.000203317	-0.000525782	-0.000388077	-0.000189316	-0.000203608	-0.000225443	-0.00572626	-0.000183177	-0.000180853	-8.64425e-05	-7.33218e-05	-0.000271096	-0.000398985	-0.00017983	-0.000396412	-0.000177642	-0.000273791	-6.57163e-05	-8.15048e-05	0.00546174	-0.000201222	-0.000287378	-0.00017566	-0.000162622	-0.00342999	0.0171039	-9.13335e-05	0.00329384
RSV_order101	-0.000423784	-0.000382851	-0.000677468	-0.000961133	-0.000699963	-0.00105782	-0.000804738	-0.000645823	-0.000836713	-0.000449311	-0.00168257	-0.0153896	-0.000721475	0.014946	-0.000405828	-0.000775835	-0.000359203	-0.000629602	-0.017974	-0.000783305	-0.00122038	-0.000736941	-0.000991693	0.00287679	-0.000712626	-0.000766422	-0.000848617	-0.00151984	-0.000689517	-0.00068077	-0.000325388	-0.000275999	-0.000318091	-0.00144262	-0.000676917	-0.00121025	-0.000668681	-0.00103061	-0.00024737	-0.000306801	0.020325	-0.000757442	-0.00107645	0.00112057	-0.000612142	-0.00552763	0.127439	-0.000343799	0.0217097
RSV_order102	-8.09726e-05	-7.31515e-05	-0.0001674	-0.000185946	-0.000133742	-0.000204575	-0.000153762	-0.000123398	-0.000159871	-0.00018932	-0.000324887	-0.00349515	-0.000137853	0.00475547	0.000269129	-0.000148395	-6.86331e-05	-0.000120298	-0.00751459	-0.000149666	-0.000389441	-0.000146232	-0.000378158	-0.000279116	-0.000136162	-0.00014644	-0.000162146	0.0035829	-0.000131746	-0.000130075	-6.2172e-05	-5.27352e-05	-0.00019498	-0.000286962	-0.000129339	-0.000285111	-0.000127765	-0.000196919	-4.72651e-05	-5.86206e-05	0.00630891	-0.000144725	-0.000206691	-0.00012634	-0.000116962	-0.00247395	-0.00193271	-6.56898e-05	-0.000904951
RSV_order103	-0.000296937	-0.000268256	-0.000581413	-0.000674418	-0.000490449	-0.000750204	-0.000563863	-0.000452515	-0.000586267	-0.00069426	-0.0011914	-0.00861114	-0.000505522	-0.00577809	-0.00237985	-0.000544043	-0.000251686	-0.000441149	-0.0184735	-0.000543472	0.00649663	-0.00053625	-0.000178962	-0.00102355	-0.000499322	-0.000537016	-0.000594608	-0.00318727	-0.00048313	-0.000477001	-0.000227992	-0.000193386	-0.000715016	-0.00105232	0.000616108	-0.00104173	-0.00046853	-0.000722126	-0.000173327	-0.000214969	0.0191736	-0.000530724	-0.000757079	-0.000463304	-0.000428915	-0.00328542	0.0498024	-0.000240893	0.00290868
RSV_order104	-0.000150693	-0.000136137	-0.000311537	-0.000346051	-0.000248899	-0.000380722	-0.000286156	-0.000229647	-0.000297526	0.606405	0.149208	-0.0183447	-0.000256548	-0.00545353	0.0385383	0.00721377	-0.000127729	-0.000223879	-0.0177331	-0.000278534	-0.000724762	-0.000272142	0.791811	-0.000519444	-0.000253401	-0.000272531	-0.000301758	-0.0116716	-0.000245184	-0.000242074	-0.000115704	-9.81419e-05	-0.000362865	0.607461	-0.000240704	0.767075	-0.000237775	-0.000366472	-8.79619e-05	-0.000109095	-0.0258799	-0.000269338	0.0327586	-0.000235123	-0.000217671	-0.0066199	-0.00334795	-0.000122251	0.282589
RSV_order105	-0.00246078	-0.00286121	-0.014436	-0.0173169	0.000555871	0.00382836	-0.00745137	0.00279579	-0.013378	0.0141232	-0.0131128	-0.287509	-0.00551604	-0.172248	-0.0271812	-0.0212735	-0.000943225	-0.0162205	-0.251543	-0.0163858	0.0879089	-0.00583728	-0.0185469	-0.0236948	0.00390634	-0.013982	-0.00632259	-0.25706	0.00726219	-0.00306874	-0.0088978	0.00129813	-0.0125353	-0.0186608	0.00578855	-0.0280273	-0.0175429	0.0218344	0.00767414	-0.00724328	-0.2037	-0.00975238	-0.0234714	-0.00541016	-0.00401875	0.155513	-0.0553418	0.00191426	-0.0369921
RSV_order106	-0.0261534	-0.0209576	-0.02816	-0.0504713	-0.0152576	-0.0568104	-0.000460689	-0.0105057	-0.037009	-0.044828	-0.0848504	-0.250272	-0.00182133	0.0365828	-0.0765802	-0.0510633	-0.00224398	-0.0355966	-0.0323644	-0.0430486	-0.0199655	-0.00967897	-0.0824125	-0.0684217	-0.00473062	-0.040679	-0.0355107	-0.236354	-0.0286109	-0.0100973	-0.0200999	-0.008762	-0.0253641	-0.0747338	-0.0121221	-0.0806175	-0.0164375	-0.0210454	-0.00177115	0.00947108	-0.597969	0.00828784	-0.0661155	0.00665594	-0.0254561	-0.0116054	-0.114875	-0.00293438	-0.121365
RSV_order107	-0.000184588	-0.000166759	-0.000381611	0.000946289	-0.000304884	-0.000466359	-0.000350521	-0.000281302	-0.000364449	-0.000431582	-0.000434465	-0.020302	-0.000314254	-0.00542767	0.0522694	-0.000338287	-0.000156459	-0.000274237	-0.0204066	-0.000341186	0.00439392	-0.000333356	0.00804165	-0.000496267	-0.0003104	0.0119442	-0.000369634	-0.0140515	-0.000300334	-0.000296524	-0.00014173	-0.000120217	0.00022994	-0.000654169	-0.000294846	-0.000626712	-0.000291258	-0.000448904	-0.000107747	-0.000133634	-0.0325647	-0.00032992	-0.000471181	-0.000288009	-0.000266632	0.102117	-0.00428773	-0.000149749	0.0673406
RSV_order108	-5.96926e-05	-5.3927e-05	-0.000123406	-0.000137078	-9.85941e-05	-0.000150812	-0.000113352	-9.09681e-05	-0.000117856	-0.000139566	-0.000239505	-0.00186647	-0.000101624	-0.00216549	-3.45298e-05	-0.000109396	-5.0596e-05	-8.86833e-05	0.000550662	-0.000110333	-0.000287094	-0.000107801	-0.000278776	-0.000205763	-0.000100378	-0.000107955	-0.000119533	-0.003997	-9.71226e-05	-9.58906e-05	-4.58329e-05	-3.88761e-05	-0.000143738	-0.000211547	-9.53479e-05	-0.000210183	-9.41878e-05	-0.000145168	-3.48436e-05	-4.32148e-05	-0.00455487	-0.00010669	-0.000152372	-9.31371e-05	-8.6224e-05	0.00122156	-0.00142478	-4.84262e-05	-0.000721679
RSV_order109	-0.00812455	0.00575255	-0.00830485	-0.0230743	-0.0071148	-0.00888578	0.0158501	-0.00533804	-0.0125745	-0.00908027	-0.028329	-0.0026995	-0.00745039	-0.00509532	-0.0618456	-0.0138016	0.00687047	-0.0125036	-0.328784	-0.0125412	-0.00143103	0.00162879	-0.01311	-0.0212037	-0.00293323	-0.0157653	0.00016184	0.145824	-0.000286143	0.0135151	-0.00764891	-0.00184558	-0.00928192	-0.0187969	-0.0009229	-0.0233094	-0.0118141	-0.0133141	0.00417744	-0.00239336	0.422334	-0.00985869	-0.0246092	0.00236676	-0.00435404	-0.0775313	0.234646	0.00655791	0.0160136
RSV_order110	-0.000107884	-9.74638e-05	-0.000223036	-0.000247746	-0.000178192	-0.000272567	-0.000204865	-0.000164409	-0.000213005	-0.000252242	-0.000432865	-0.0103519	-0.000183668	0.00421487	-0.00310354	-0.000197714	-9.14437e-05	-0.00016028	-0.0105773	-0.000199409	-0.000518873	-0.000194833	-0.000503841	-0.000371882	-0.000181416	-0.000195111	-0.000216035	-0.00380285	-0.000175533	-0.000173306	-8.28351e-05	-7.0262e-05	-0.000259783	-0.000382335	-0.000172325	-0.000379869	-0.000170228	-0.000262366	-6.29739e-05	-7.81035e-05	-0.010868	-0.000192825	-0.000275386	-0.000168329	-0.000155835	0.0660548	0.00546193	-8.75221e-05	-0.000143481
RSV_order111	0.000184953	-0.000165522	-0.00037878	-0.000420745	-0.000302622	-0.000462899	-0.000347921	-0.000279216	-0.000361745	-0.00042838	-0.000735132	-0.0198814	-0.000311923	-0.00566976	0.0542233	-0.000335777	-0.000155298	-0.000272203	-0.0188221	-0.000338655	-0.000881199	-0.000330883	-0.000815223	-0.000631564	-0.000308097	0.0122883	-0.000366892	-0.012295	-0.000298106	-0.000294324	-0.000140678	-0.000119325	-0.000441187	-0.000649316	-0.000292659	-0.000644153	-0.000289098	-0.000445574	-0.000106948	-0.000132643	-0.028637	-0.000327473	-0.000467686	-0.000285873	-0.000264654	0.0690148	-0.0034092	-0.000148638	0.0694632
RSV_order112	-0.000275278	-0.000248689	-0.000569099	0.0218837	-0.000454675	-0.000695483	-0.000522734	-0.000419508	-0.000543504	-0.00064362	0.0179073	-0.0186077	-0.000468649	0.00660751	0.0131859	-0.000504488	-0.000233328	-0.000408971	-0.00905384	-0.000508812	0.34399	0.0193682	0.00519111	0.00781458	-0.0004629	-0.000497845	-0.000551236	-0.0164704	-0.000447889	-0.000442208	-0.000211362	-0.000179281	0.000724894	-0.000975566	-0.000439705	0.000469787	-0.000434355	-0.000669453	-0.000160684	-0.000199289	-0.0213504	-0.000492012	-0.00062678	-0.00042951	-0.00039763	0.0737715	-0.00462611	0.0824274	0.00715075
RSV_order113	-0.00776462	0.0181974	-0.0035984	-0.0105073	-0.00581923	-0.0228992	0.0216429	-0.00428472	-0.00990465	-0.0213548	-0.0300627	0.125312	0.00265858	-0.00634669	-0.0837659	-0.013704	0.000566663	-0.0110634	-0.240355	-0.0147656	-0.00296712	-0.0168441	-0.0301357	-0.0191744	0.00205571	-0.0143468	-0.0180427	0.317598	-0.00983414	-0.00417425	-0.00605505	-0.006116	-0.00443483	-0.0233873	-0.0103246	-0.0302288	-0.00907901	-0.0186222	-0.00548161	-0.00571288	0.456913	0.00487337	-0.0217361	-0.00550751	-0.0100325	-0.0874919	0.0782015	0.00106918	-0.0155871
RSV_order114	-0.000911387	0.0477977	-0.00188417	-0.00206001	-0.00150534	-0.0022585	-0.00173066	-0.0013889	-0.00179943	-0.00187214	-0.00277888	-0.0149557	-0.0015516	-0.00447754	-0.0125854	-0.0016666	-0.0007725	-0.00120446	-0.0598381	-0.00160689	-0.00015673	-0.00164591	-0.00271264	-0.00305173	-0.00153257	-0.00106688	-0.00182503	0.0241756	-0.00148287	-0.00146406	-0.000699777	-0.000593561	-0.0021946	-0.00307231	-0.00145577	-0.00315497	-0.00143806	-0.00136001	-0.000531992	-0.000659805	0.0562414	-0.00162895	-0.00221084	-0.00142202	-0.00131647	-0.0107445	0.166418	-0.000739371	0.0168394
RSV_order115	-0.0157269	0.0282692	-0.00943135	-0.0280528	-0.00851736	-0.0301671	-0.0014448	-0.00546236	-0.0178724	-0.0293554	-0.0557977	0.4258	-0.00313044	0.17381	-0.0582476	-0.0324909	0.00548083	-0.0216965	-0.0530476	-0.0286971	-0.0226196	-0.00838949	-0.0459429	-0.0324761	-0.00293681	-0.0275144	-0.0336576	0.476588	-0.0105908	0.00435418	-0.0118613	-0.00710593	-0.0145188	-0.0403008	-0.0087079	-0.0554446	-0.0169397	-0.00816989	-0.00551289	0.000731757	0.330867	0.0358895	-0.0411238	-0.00257415	-0.0183721	-0.188946	-0.0397081	-0.00492539	-0.0620827
RSV_order116	-0.0130176	-0.00165412	-0.0232593	-0.0307387	-0.00776892	-0.0225588	0.0154584	-0.00537636	-0.0171269	-0.0190964	-0.0442303	0.031719	0.0102029	0.012627	0.0392743	-0.0260913	0.00185422	-0.0189239	-0.275813	-0.0105459	-0.00634683	-0.0154144	-0.0296752	-0.0257713	0.0125353	-0.0205577	-0.0258393	0.0912156	-0.00827806	0.0092731	-0.0108362	-0.00374951	-0.0149153	-0.0314801	-0.00968134	-0.0388744	-0.00717193	0.00488126	-0.00835345	-0.0047005	0.267179	-0.0164309	-0.031205	-0.00390588	0.00703324	0.00646394	0.172847	0.0106973	0.0135227
RSV_order117	-0.000165431	-0.000209921	0.0331133	0.0427456	0.316071	0.0440177	-0.000441245	0.250948	0.344045	0.549194	0.258704	-0.0238827	-0.000395591	-0.00821308	0.0455536	0.00744704	-0.000196954	0.000409203	-0.0222236	0.00885638	0.041898	-0.000419637	0.7888	0.0368208	-0.000390739	0.0184547	0.107925	-0.0136924	0.136101	-0.000373272	0.286503	-0.000151332	0.260684	0.566198	0.159272	0.72728	-0.000366643	0.0922868	-0.000135635	-0.000168222	-0.0312411	-0.000415312	0.0782169	-0.000362553	0.0881972	-0.000690864	0.00100949	-0.000188508	0.297763
RSV_order118	-8.16484e-05	-7.37621e-05	-0.000168797	-0.000187498	-0.000134858	-0.000206283	-0.000155045	-0.000124427	-0.000161205	-0.0001909	-0.000327599	-0.00836896	-0.000139003	-0.00296198	-6.0951e-05	-0.000149633	-6.92059e-05	-0.000121302	-0.00733537	-0.000150915	-0.000392691	-0.000147452	-0.000381314	-0.000281445	-0.000137298	-0.000147663	-0.000163499	-0.00642409	-0.000132846	-0.00013116	-6.26908e-05	-5.31753e-05	-0.000196607	-0.000289356	-0.000130418	-0.000287491	-0.000128831	-0.000198562	-4.76595e-05	-5.91099e-05	0.00566026	-0.000145933	-0.000208416	-0.000127394	-0.000117938	-0.00409513	-0.00194884	-6.6238e-05	-0.000987123
RSV_order119	0.325485	-0.0002292	0.593843	0.146198	0.0585162	0.0523948	-0.000481769	0.0281909	0.149099	0.312406	0.225715	-0.0270398	-0.000431922	-0.00874042	0.0207682	0.00497656	-0.000215042	0.264581	-0.0263099	0.161179	0.00419097	-0.000185717	0.48994	0.0404706	-0.000426624	0.0313676	0.129366	-0.0146787	0.0151073	-0.000407553	0.124859	-0.000165231	0.135835	0.387095	0.00983159	0.523138	-0.000400316	0.0478204	-0.000148092	-0.000183671	-0.041513	-0.000453454	0.148806	-0.00039585	0.00970128	-0.00648186	-0.00310451	-0.00020582	0.394811
RSV_order120	-0.000133177	-0.000120313	-0.000275324	-0.000305827	-0.000219967	0.597981	-0.000252894	-0.000202954	-0.000262942	-0.000311377	0.635878	-0.0167654	-0.000226728	-0.00483129	0.00783058	-0.000244067	-0.000112882	-0.000197856	-0.012929	0.068456	-0.000640518	-0.000240509	0.0346606	0.412598	-0.000223947	0.990096	-0.000266683	-0.0104783	-0.000216684	-0.000213936	-0.000102255	-8.67342e-05	-0.000320686	-0.000471969	-0.000212725	0.335728	-0.000210137	-0.000323875	-7.77374e-05	-9.64141e-05	-0.0251793	-0.00023803	0.0843023	-0.000207793	-0.000192369	0.00360246	-0.00317875	-0.000108041	0.0733541
RSV_order121	0.0026731	-8.71043e-05	0.243062	0.0566868	0.105058	0.0509382	-0.00018309	-0.000146934	0.370696	0.00278185	0.201398	-0.00348278	-0.000164146	-0.00348848	0.00680818	0.00483133	-8.1724e-05	0.0105455	-0.0068317	0.0271942	-0.000463722	-0.000174124	0.105264	0.228601	-0.000162133	-0.000174372	0.0205215	-0.00595334	-0.000156875	-0.000154885	0.414732	-6.27937e-05	0.398998	0.0158274	-0.000154008	0.0632409	-0.000152135	0.0879018	-5.62803e-05	-6.98018e-05	-0.0114733	-0.000172329	0.0226528	-0.000150438	-0.000139271	6.12411e-05	0.00698472	-7.82192e-05	0.0424041
RSV_order122	-0.00154264	0.0072409	-0.00300751	-0.00355918	-0.00257376	-0.00393595	-0.00184775	-0.00237469	-0.00302097	-0.00364331	-0.0062436	-0.0463034	0.00562355	-0.0170875	0.0614852	-0.00284195	-0.00132079	-0.00230299	-0.032249	-0.00284016	-0.0062743	-0.002811	-0.00404711	-0.00527789	0.00742217	-0.00261935	-0.00312036	-0.0488169	-0.00253535	-0.00245995	-0.00119645	-0.00101485	-0.00157622	-0.00541984	-0.000773954	-0.0054578	-0.00245873	-0.00367923	-0.000909578	0.00937052	-0.0216928	-0.00278511	-0.00394885	-0.000357354	-0.00225084	0.0666846	-0.00405141	0.00396704	-0.00589744
RSV_order123	-9.21028e-05	-8.32067e-05	-0.00019041	0.00393826	-0.000152126	-0.000232696	-0.000174897	-0.000140359	-0.000181846	-0.000215343	-0.000369545	-0.0037648	-0.000156801	5.24517e-05	-0.00223102	-0.000168793	-7.80672e-05	-0.000136834	-0.0120338	-0.000170239	-0.000442972	-0.000166332	0.0358802	-0.000317482	-0.000154878	-0.00016657	-0.000184434	-0.00724664	-0.000149856	-0.000147955	-7.07179e-05	-5.9984e-05	-0.000221781	-0.000326406	-0.000147117	-0.000324302	-0.000145327	-0.000223987	-5.3762e-05	-6.66784e-05	-0.0125321	-0.000164618	-0.000235102	-0.000143706	-0.000133039	0.141082	-0.00219837	-7.47192e-05	-0.00111352
RSV_order124	-9.06583e-05	-8.19018e-05	-0.000187424	-0.000208188	-0.00014974	-0.000229046	-0.000172154	-0.000138158	-0.000178995	-0.000211966	-0.00036375	-0.00132828	-0.000154342	0.00428891	0.00812631	-0.000166145	-7.68429e-05	-0.000134688	0.00506577	-0.000167569	-0.000436025	-0.000163724	0.000523901	-0.000312503	-0.000152449	-0.000163957	-0.000181541	-0.000185945	-0.000147505	-0.000145634	-6.96089e-05	-5.90432e-05	-0.000218303	-0.000321287	-0.00014481	-0.000319216	-0.000143048	-0.000220474	-5.29188e-05	-6.56327e-05	-0.0038888	-0.000162036	-0.000231415	-0.000141452	-0.000130953	-0.0036681	-0.000666105	-7.35474e-05	0.00128988
RSV_order125	-0.000192876	-0.000174246	-0.000398745	0.0165703	-0.000318573	-0.000487297	-0.000366259	-0.000293932	-0.000380812	-0.000450959	0.0135644	-0.00356751	-0.000328364	0.00671777	0.0117489	-0.000353475	-0.000163483	-0.00028655	-0.0151263	-0.000356504	0.246427	-0.000348323	0.00348917	0.00589251	-0.000324336	-0.00034882	-0.000386229	-0.00571287	-0.000313818	-0.000309837	-0.000148093	-0.000125615	-0.000464441	-0.00068354	-0.000308084	0.000409199	-0.000304335	-0.000469059	-0.000112585	-0.000139634	0.00827927	-0.000344733	-0.000492336	-0.00030094	-0.000278603	0.0204345	0.0130454	-0.000156472	0.00484228
RSV_order126	-0.000189739	-0.000171412	-6.74774e-06	-0.000341259	-0.000313391	-0.000479371	-0.000360301	-0.000289151	-0.000374617	-0.000443623	-0.000745951	-0.0151125	-0.000323022	0.0182118	-0.00863753	-0.000347725	-0.000160824	-0.000281888	-0.0178116	-0.000286896	-0.000127853	-0.000342657	-7.413e-05	-0.000654037	-0.00031906	-0.000343146	-0.000379947	-0.0103171	-0.000308714	-0.000304797	-0.000145684	-0.000123571	-0.000456886	-0.000672421	0.0126461	-0.000622914	-0.000299385	-0.000461429	-0.000110754	-0.000137363	0.0608366	-0.000339126	-0.000475691	-0.000296045	-0.000274071	-0.00800152	-0.00389447	0.0238646	-0.00217362
RSV_order128	-0.000143451	-0.000129595	-0.000296565	0.0580428	-0.000236938	-0.000362426	-0.000272404	-0.000218611	-0.000283228	-0.000335399	0.048619	-0.0180589	-0.00024422	0.0246966	0.0386954	-0.000262896	-0.00012159	-0.00021312	-0.0166739	-0.000265149	0.847983	-0.000259064	0.0139155	0.0220038	-0.000241224	-0.000259434	-0.000287257	-0.0112867	-0.000233401	-0.000230441	-0.000110144	-9.34256e-05	-0.000345427	-0.000508381	-0.000229136	0.00322895	-0.000226349	-0.000348861	-8.37348e-05	-0.000103852	-0.0194363	-0.000256394	-0.000366174	-0.000223824	-0.00020721	0.0725251	-0.00342399	-0.000116376	0.0226784
RSV_order130	0.0380147	0.00109624	0.0289838	0.0226301	0.0180168	0.0140708	-0.000905341	0.0170687	0.0110587	0.0694071	0.0666053	-0.0428646	-0.0012981	-0.015931	-0.00499637	0.159732	-0.00045495	0.00960772	-0.0412376	0.146086	0.00703901	-0.000656223	0.154408	0.0291403	-0.00128218	0.00869101	0.159283	-0.0243517	0.00866026	0.00738775	0.0062902	-0.000496585	0.00674757	0.141436	0.00876175	0.15982	0.00699594	0.00432053	-0.000308443	-0.000552005	-0.0050805	-0.00136281	0.00715034	-0.000760457	0.231156	0.00736126	0.0181106	-0.000134183	0.0750202
RSV_order131	-9.10782e-05	-8.22811e-05	0.108568	0.00243985	-0.000150434	0.00134334	-0.000172952	-0.000138798	-0.000179824	-0.000212948	0.000723885	-0.0104577	-0.000155057	-0.00266676	0.0384818	-2.1402e-05	-7.71988e-05	-0.000135312	-0.00832553	-0.000168345	-0.000438044	-0.000164482	0.040978	0.0132967	-0.000153155	0.0410758	0.00503313	-0.00666011	-0.000148189	-0.000146309	-6.99313e-05	-5.93167e-05	-0.000219314	0.0183727	-0.000145481	0.00419241	-0.000143711	-0.000221495	-5.31639e-05	-6.59367e-05	-0.00563487	-0.000162787	-0.000232487	-0.000142107	-0.00013156	-0.00368886	-0.00217392	-7.38881e-05	0.00115762
RSV_order133	-9.48677e-05	-8.57046e-05	-0.000196126	-0.000217855	-0.000156693	-0.000239681	-0.000180148	-0.000144573	-0.000187305	-0.000221808	-0.000380639	-0.0076348	-0.000161508	-0.00343593	-0.00028891	-0.00017386	-8.04107e-05	-0.000140942	-0.00757089	-0.00017535	-0.00045627	-0.000171326	-2.08994e-05	-0.000327013	-0.000159527	-0.00017157	-0.00018997	-0.00724994	-0.000154354	-0.000152396	-7.28409e-05	-6.17847e-05	-0.000228439	-0.000336205	-0.000151534	-0.000334037	-0.00014969	-0.000230711	-5.53759e-05	-6.86801e-05	0.0045297	-0.00016956	-0.00024216	-0.00014802	-0.000137033	-0.00382594	-0.00223651	-7.69623e-05	-0.000912028
RSV_order134	-0.000201729	-0.000182423	0.00593126	0.00715352	0.0142166	0.0061999	0.000912349	-0.000307725	0.0508898	0.00737811	0.0198067	-0.0199293	-0.000343772	-0.00526554	0.0541872	-0.000270552	-0.000171155	-0.000296713	-0.0180946	-0.000373233	-0.000895372	-0.000364668	0.0111667	0.00097496	-0.000339555	0.0122491	-0.000404353	-0.0133816	-0.000328544	-0.000324377	0.0565397	-0.000131509	0.0509526	0.00821934	-0.000322541	0.0102494	-0.000318616	0.0107371	-0.000117868	-0.000146186	-0.0308168	-0.00036091	0.00113085	-0.000315062	-0.000291677	0.0690235	-0.00207827	-0.000163815	0.0783648
RSV_order135	-9.34551e-05	-8.44284e-05	0.00890876	-0.000214611	-0.00015436	0.00272676	-0.000177465	-0.00014242	-0.000184517	-0.000218505	-0.000374971	-0.0114716	-0.000159104	-0.0033903	-0.00499575	-0.000171271	-7.92134e-05	-0.000138843	-0.0131281	-0.000172739	-0.000449476	-0.000168775	-0.000436454	0.00373988	-0.000157152	-0.000169015	-0.000187142	-0.00735305	-0.000152056	-0.000150127	-7.17563e-05	-6.08647e-05	-0.000225038	-0.000331199	-0.000149277	0.0309672	-0.000147461	-0.000227275	-5.45514e-05	-6.76575e-05	-0.0174843	-0.000167035	-0.000238554	-0.000145816	-0.000134993	-0.00468731	-0.00223065	-7.58164e-05	0.00270534
RSV_order136	-9.7174e-05	-8.77881e-05	0.110422	0.131995	0.25219	0.116131	-0.000184527	-0.000148088	0.889332	0.00663691	0.325274	-0.00937058	-0.000165435	0.000207445	-0.00198997	1.40013e-05	-8.23656e-05	-0.000144368	-0.00431405	-0.000179612	0.000359613	0.00284305	0.038709	0.0286463	-0.000163406	0.000203485	-0.000194588	-0.00577847	-0.000158107	-0.000156101	0.983214	-6.32867e-05	0.888885	0.0250689	-0.000155217	0.0262235	-0.000153329	0.1945	-5.67221e-05	-7.03497e-05	-0.013592	-0.000173682	0.0219867	-0.000151618	-0.000140365	-0.00257337	0.021216	0.0252336	0.0935296
RSV_order137	-0.000152539	-0.000137806	-0.000315354	0.0184842	0.966581	0.042055	-0.000289662	1	0.317884	-0.000356648	0.0535079	-0.0106626	-0.000259692	-0.00553371	0.00815959	0.0038528	-0.000129294	0.00174793	-0.00770026	0.0332335	-0.000733643	-0.000275477	0.164888	0.0690605	-0.000256506	0.07485	-0.000305456	-0.00471693	0.542966	-0.00024504	-0.000117122	-9.93445e-05	-0.000367311	0.039602	-0.000243653	0.0372867	-0.000240688	0.141239	-8.90397e-05	-0.000110432	-0.00704989	-0.000272638	0.0435486	-0.000238004	0.352158	0.0309802	-0.00364091	-0.000123749	0.0199317
RSV_order138	-0.000151957	-0.00013728	-0.000314151	0.822254	-0.000250987	-0.000383917	-0.000288557	-0.000231574	-0.000300022	-0.000355288	0.381094	-0.0186685	-0.000258701	-0.00535197	0.00205018	0.0273407	-0.0001288	-0.000225758	-0.0120222	-0.000280871	-0.000551136	-0.000274426	0.0325358	0.592189	-0.000255528	-0.000274818	-0.000304291	-0.0117146	-0.000247241	-0.000244105	-0.000116675	-9.89655e-05	0.000238888	0.614661	-0.000242724	0.0480234	-0.00023977	-0.000369548	-8.87e-05	-0.00011001	-0.0162663	-0.000271598	-0.000387887	-0.000237096	-0.000219497	-0.00593418	-0.00336332	-0.000123277	0.47844
RSV_order139	0.546655	0.00156198	0.791173	0.185292	0.0529153	0.0471117	-0.000245676	0.0486705	0.0400231	9.2794e-05	0.124539	-0.013349	-0.000220257	-0.00460807	0.00027266	0.00153422	-0.00010966	0.365489	-0.0126424	0.218261	-0.000622237	-0.000233645	0.101331	0.00846017	-0.000217555	0.0195303	0.210046	-0.00377433	0.0263289	-0.00020783	0.0248653	-8.42588e-05	0.0333509	0.109597	-0.000206654	0.157234	-0.000204139	0.036582	-7.55188e-05	-9.36624e-05	-0.0208161	-0.000231237	0.0389136	-0.000201862	0.017029	-0.00152275	-0.00239428	-0.000104957	0.284226
RSV_order140	-7.45909e-05	-6.73863e-05	-0.000154207	-0.000171291	-0.000123202	-0.000188452	-0.000141643	-0.000113672	-0.000147271	-0.000174399	-0.000299282	0.00833918	-0.000126988	0.00242429	-0.00266691	-0.000136699	-6.3224e-05	-0.000110817	0.000448071	-0.000137871	-0.000358748	-0.000134707	-0.000348354	-0.000257118	-0.00012543	-0.000134899	-0.000149367	0.0147179	-0.000121363	-0.000119823	-5.72721e-05	-4.8579e-05	-0.000179613	-0.000264345	-0.000119145	-0.000262641	-0.000117696	-0.000181399	-4.354e-05	-5.40006e-05	-0.00170545	-0.000133319	-0.000190401	-0.000116383	-0.000107744	-0.00306791	-0.00178039	-6.05126e-05	-0.000901799
RSV_order141	0.612537	0.0019477	0.239932	0.12662	0.049438	0.384877	-0.000714615	0.0327375	0.116577	0.303578	0.513629	-0.0391461	-0.000640677	-0.0111578	0.0462524	0.00880346	-0.000318976	0.0203124	-0.0336823	0.0902452	0.0383243	0.18876	0.646107	0.462968	-0.000632818	0.477395	0.248983	-0.0234839	0.0174785	-0.00060453	0.0695678	0.00137473	0.0701078	0.580098	0.0255264	0.659422	-0.000593795	0.0187499	-0.000219667	-0.000272442	-0.0504935	-0.000672616	0.147733	-0.000587171	0.0888192	0.0029051	0.143863	0.000401227	0.421411
RSV_order142	-0.000250381	-0.000226197	-0.000517628	-0.000574975	-0.000413553	0.000424041	-0.000475456	-0.000381566	0.0523599	-0.000585409	0.000133307	0.00544043	-0.000426263	-0.000599799	-0.00992387	-0.000458861	-0.000212225	-0.000371982	-0.0103352	-0.000462793	-0.00120421	-0.000452173	-0.00116933	-0.000863073	-0.000421034	-0.000452818	-0.000501381	0.0587488	-0.000407381	-0.000402213	-0.000192246	-0.000163066	-0.000602911	-0.000887332	-0.000399937	-0.000881611	-0.000395071	-0.000608905	-0.000146151	-0.000181265	0.0313215	-0.000447513	-3.25121e-05	-0.000390663	-0.000361667	-0.0117092	0.0083944	-0.000203124	-0.00302708
RSV_order143	-8.61889e-05	-7.78641e-05	-0.000178184	-0.000197925	-0.000142358	-0.000217754	-0.000163667	-0.000131347	-0.00017017	-0.000201516	-0.000345817	0.00189732	-0.000146733	-0.00269844	-0.0017924	-0.000157954	-7.30545e-05	-0.000128048	-0.00473395	-0.000159308	-0.000414529	-0.000155652	-0.000402519	-0.000297097	-0.000144933	-0.000155874	-0.000172591	-0.00146612	-0.000140233	-0.000138454	-6.61772e-05	-5.61324e-05	-0.000207541	-0.000305448	-0.000137671	-0.000303478	-0.000135996	-0.000209604	-5.03099e-05	-6.2397e-05	-0.00378844	-0.000154048	-0.000220006	-0.000134479	-0.000124497	-0.00234563	-0.00205722	-6.99216e-05	-0.00104202
RSV_order144	0.0147414	-0.000112054	0.140196	0.0148873	0.00935387	0.0312882	-0.000293911	0.00589653	0.0576369	0.107393	0.0810595	-0.0229897	-0.00036619	-0.00643724	0.0372522	0.00141322	0.00124906	0.022688	-0.019802	0.0166509	0.00980252	-0.000388449	0.190544	0.0342482	0.000364189	0.0771193	0.0170326	-0.0146192	0.00303038	-0.00034553	0.0144734	2.24667e-05	0.0258228	0.127849	0.0359018	0.181577	-0.000339394	0.00500142	-0.000125555	-0.000155719	-0.0260287	-0.000384445	0.169081	-0.000335608	0.0018821	-0.00541626	-0.00439447	-0.000174498	0.136105
RSV_order145	-0.000197115	-0.000178076	-0.00013205	-0.000398968	-0.000325575	-0.000498008	-0.000374309	-0.000300393	-0.000389182	0.0920211	0.0220571	-0.011652	-0.000335581	-0.00385758	0.00275052	0.00115907	-0.000167077	-0.000292848	-0.0167521	-0.00036434	-0.000948034	0.00107511	0.120818	-0.000670243	-0.000331465	-0.000176696	-0.000394719	-0.00448632	-0.000320716	-0.000316648	-0.000151348	-0.000128376	-0.000474649	0.0919721	-0.000314855	0.116326	0.00694625	-0.000455319	-0.00011506	-0.000142703	-0.0054283	-0.00035231	0.00464902	-0.000307555	-0.000284727	0.00909916	0.0104867	-0.000159912	0.044653
RSV_order146	0.0758017	-0.000889837	0.0479954	0.00525612	0.0702546	0.0091728	0.000484709	0.0673837	0.0768937	-0.00215887	0.0713384	-0.0240172	-0.00167688	-0.00960024	0.0152515	2.11739e-05	-0.000834873	0.53435	-0.0600683	0.470073	0.00675133	-0.00135037	0.0788978	0.0695739	-0.00165631	0.00565513	0.185756	-0.00805163	0.0358079	-0.00158227	0.0198831	-0.000641486	0.0266179	0.0118553	0.00285836	0.0667094	-0.00108109	0.0277229	-0.000574946	-0.000713079	0.0122735	-0.00176047	0.325072	-0.00153683	0.0228451	0.0459385	0.187983	-0.00079907	0.282828
RSV_order148	0.203655	0.000503419	0.160775	0.0494561	0.0563073	0.151546	0.000311003	0.0382648	0.259602	0.249844	0.348189	-0.043183	0.00123154	-0.0130493	0.0485187	0.0208686	-0.000108674	0.184197	-0.0383072	0.209858	0.0764283	0.0639278	0.479996	0.179352	-0.000908299	0.205313	0.355596	-0.0258419	0.0203494	-0.000498895	0.0756776	0.00101588	0.112978	0.319471	0.117913	0.564871	0.00117621	0.0565004	-0.000315293	-0.000391043	-0.062527	-0.000965421	0.673879	-0.000132105	0.0781052	0.00689102	0.00859937	-9.34668e-05	0.50676
RSV_order149	0.0202322	-0.000201674	0.0396856	0.0123241	0.0200196	0.00230051	0.00295684	0.0207097	0.11838	0.38053	0.145736	-0.0306681	-0.000508015	-0.00917591	0.0306926	0.0052622	-0.000252927	0.0142538	-0.0266776	0.0512724	0.0138411	0.00168723	0.545085	0.00720757	-0.000234191	0.00390219	0.00815283	-0.0209749	0.0110086	-0.000479353	0.000793432	0.0315855	0.0361979	0.408741	-0.000349262	0.520229	0.00331897	0.00410179	-0.000174182	-0.000216029	-0.0453422	-0.000533341	0.427254	-0.000465588	0.0754547	0.128857	-0.00543187	0.000315274	0.366386
RSV_order150	0.503533	0.00582951	0.196593	0.0164307	0.0355788	0.0431441	-0.000372298	0.0299935	0.0349188	0.00027651	0.0483645	-0.0273799	0.00254517	0.0157161	0.0387441	0.00235686	7.41878e-05	0.0162084	-0.030487	0.0497969	0.0121567	0.000289126	0.156206	0.143862	-0.000581957	0.0194233	0.198169	-0.0194445	0.0160125	-0.000555942	0.0256555	-0.000225391	0.0233693	0.125542	0.000926704	0.146788	-0.00054607	0.0382052	-0.000202012	-0.000250546	0.0327549	-0.000618556	0.00706093	-0.000539979	0.0743429	-0.00651647	0.0452892	0.000138688	0.13224
RSV_order151	-0.00181766	0.00313378	0.00555854	0.10414	0.0256552	0.141696	-0.0020597	0.015864	0.0406475	0.0108333	0.239034	0.0269753	0.105266	0.0437489	0.0774534	-0.00123269	0.0125493	0.0306372	0.00768236	0.0803535	0.0610139	-0.00326941	0.0590547	0.131408	-0.00308217	0.222083	0.0986203	0.00259346	0.00715031	-7.8671e-05	0.0400841	0.0246088	0.0341911	0.0484208	0.0353515	0.166309	0.000288741	0.00726509	-0.0010699	-0.0012499	-0.0729488	-0.003276	0.0398368	0.000859355	0.0790883	-0.0176836	0.0128983	-0.00148696	0.123997
RSV_order152	0.121436	0.00242091	0.139432	0.290443	0.0826497	0.327459	-0.00023728	0.0737752	0.21158	0.23579	0.379989	-0.0491456	-0.000903474	-0.0149504	0.0497075	0.0081554	0.00297355	0.124945	-0.0399943	0.11819	0.0319103	0.0697689	0.494222	0.224588	-0.000191143	0.0400779	0.253661	-0.0274005	0.333519	0.0022853	0.0451671	-5.00995e-05	0.0843585	0.372784	0.038118	0.458026	-0.000834921	0.0227545	-0.000309771	-6.07687e-05	-0.0616896	-6.2514e-06	0.575449	-0.00082802	0.0842418	0.00661305	0.115617	0.000428967	0.583898
RSV_order153	0.0226626	-0.00014582	0.50757	0.0147075	-0.000266602	0.00452563	-0.000306509	-0.000245981	-0.000318687	0.000820036	0.00940614	0.0228277	-0.000274795	-0.00574603	-0.00370427	0.000262767	-0.000136813	0.0878476	-0.0102649	0.0633918	-0.000776311	-0.000291499	0.0289653	0.0476559	-0.000271425	-0.000291915	-0.000323221	-0.00546935	-0.000262623	-0.000259291	0.0396342	-0.000105122	0.234589	0.0373044	-0.000257824	0.00459967	-0.000254687	0.0568086	-9.42182e-05	-0.000116854	0.00980371	-0.000288494	0.0114802	-0.000251846	-0.000233153	-0.0048985	-0.00385266	-0.000130946	0.0342182
RSV_order154	-0.000841911	0.0101978	0.0206438	0.0819945	0.00532452	0.04422	0.0168297	0.00352113	0.0150856	0.038632	0.0910324	-0.046855	0.00484722	-0.0223718	0.130225	0.00590014	0.00112381	0.0400799	-0.0439063	0.0330738	0.0338754	0.00401407	0.089194	0.117228	0.0149549	0.0475371	0.000616944	-0.0553062	0.0127141	0.0287067	0.0075516	0.00300906	0.0238056	0.0976803	0.00247902	0.0630195	0.00217352	0.0215253	0.0175477	0.000635565	-0.0626749	-0.00198014	0.0456742	0.000119015	-0.000401464	0.0893228	0.0344239	0.0098755	0.109277
RSV_order155	-0.000496036	-0.000448124	-0.000489619	-0.00108274	-0.000819301	-0.00125322	-0.00094194	-0.00075593	-0.000979366	-0.00115977	-0.00199025	-0.00306615	-0.000844481	-0.00754192	-0.00248548	-0.000906131	-0.000420444	-0.000643307	-0.0119495	-0.000916852	0.0129716	0.000861552	-0.000308663	-0.00170286	-0.000834122	-0.00089709	-0.000993299	-0.0151459	-0.000807073	-0.000796835	-0.000380864	-0.000323054	0.0176486	-0.00175792	-0.000792325	-0.00174658	-0.000782685	-0.00120632	-0.000289545	-0.000359108	-0.00636954	-0.000886579	-0.000793477	-0.000773954	-0.000716507	0.0332732	0.00485895	-0.000402414	-0.00158941
RSV_order156	-0.000288273	-0.000260429	-0.000514426	0.137677	-0.00047614	-0.000728316	-0.000547412	-0.000439312	-0.000569162	-0.000674005	0.0845363	-0.0288917	-0.000490773	0.0194611	0.0560413	0.00239004	-0.000244343	-0.000428278	-0.0251312	-0.000532832	0.785453	-4.17739e-05	0.0155877	0.0842906	-0.000484753	0.00422487	-0.00057726	-0.018571	-0.000469034	-0.000463084	-0.00022134	-0.000187744	-0.000694155	0.0632119	-0.000460463	0.00765206	-0.00045486	0.00130503	-0.00016827	-0.000208697	-0.0346528	-0.000515239	-0.000696601	-0.000449786	-0.000416401	0.0914717	-0.00520455	0.00511645	0.0986461
RSV_order157	0.000412351	-0.000673556	0.0246049	0.000639899	-0.00123145	-0.00163338	0.00371736	-0.00113621	-0.00147204	-0.00168245	-0.0024814	-0.0053028	-0.0012693	0.000726375	-0.00922248	-0.00133299	0.110117	0.00337207	-0.00337816	0.00185308	0.0130069	0.00055509	0.0120874	0.000141898	-0.00125373	-0.00110948	-0.00149298	-0.0104883	-0.00121308	-0.00119769	0.00144457	-0.000485568	0.0149539	-0.000284665	-0.00119091	-0.002305	-0.00117642	0.00108879	-0.000435202	-0.00053976	-0.00582363	-0.00133258	0.0034342	-0.0011633	-0.00107695	0.0499401	-0.0079291	-0.00060485	0.00340273
RSV_order158	-0.000127498	-0.000115183	0.165786	0.0473423	-0.000210588	-0.00032212	-0.00024211	-0.000194299	-0.00025173	-0.000298099	0.0410343	-0.0123328	-0.00021706	-0.00433553	0.0554965	-0.00023353	-0.000108068	0.0975992	-0.00799961	0.0589553	0.241091	-0.000230254	0.0485575	0.0468928	-0.000214397	-0.000230582	0.14796	-0.00711839	-0.000207445	-0.000204813	-9.78947e-05	-8.30357e-05	-0.000307011	0.00691324	0.886066	0.0294135	-0.000201176	0.00595151	-7.44226e-05	-9.23028e-05	-0.00769724	-0.00022788	0.0744907	-0.000198932	-0.000184166	-0.00183578	-0.00206162	-0.000103434	0.0651264
RSV_order159	-0.00736583	-0.00410496	-0.0144849	-0.0181739	-0.00575279	-0.00316288	0.000853082	-0.00446059	-0.0112034	-0.00584421	-0.0231763	-0.199595	-0.00670795	-0.163991	-0.00840902	-0.0146262	-0.00653446	-0.0112178	-0.109883	-0.010493	-0.0145828	-0.00181008	-0.0193678	-0.0177649	0.00820984	-0.0110125	-0.0135499	-0.226575	0.00234785	0.00314748	-0.0061473	-0.00525404	-0.00271866	-0.0194728	-0.00119309	-0.0228578	0.0114813	-0.00437844	-0.00463115	-0.00509614	-0.0647324	-0.0133695	-0.0183209	0.00820655	-0.00303139	0.122494	-0.0546609	0.00429648	-0.0438351
RSV_order160	-0.000151999	-0.000137318	-0.000314238	-0.000349052	-0.000251057	0.00330456	-0.000288637	-0.000231638	-0.000300105	-0.000355386	0.105398	-0.00199257	-0.000258773	-0.00252793	0.00468103	-0.000135636	-0.000128836	-0.00022582	-0.0053191	0.00305806	0.0741842	-0.000274502	0.0342145	0.0383121	-0.000255598	0.0821531	0.0546553	-0.00725609	-0.00024731	-0.000244173	-0.000116707	-9.89928e-05	-0.000366011	0.0290761	-0.000242791	0.0205253	-0.000239837	-0.00036965	-8.87246e-05	-0.000110041	-0.00339909	-0.000271673	0.00788686	-0.000237161	-0.000219558	-0.00454425	-0.00362802	-0.000123311	0.0444199
RSV_order161	-0.000377908	0.0137905	0.00197832	0.00161966	-0.000919194	0.00280577	0.0189428	-0.000848097	0.0018124	0.0421224	0.0144533	-0.0242188	-0.000947444	-0.00529788	0.0481533	-0.00027209	-0.000471707	0.0780673	-0.0225426	0.0678534	0.0343702	0.0344203	0.147922	0.0773119	0.0167675	-0.000816449	-0.000710145	-0.0204071	-0.000905476	0.0181436	-0.000427301	-0.000362443	0.0174917	0.0920204	-0.000465536	0.0643166	-0.000870554	0.00371427	-0.000324847	-0.000402893	-0.0208026	0.00394176	0.0287648	-0.000433006	-0.000803868	0.0750054	0.0794573	0.0125166	0.101092
RSV_order162	-0.000148472	-0.000134132	0.00219993	0.00266657	0.00550007	0.599393	-0.00028194	-0.000226264	0.0220349	-0.000190864	0.641957	-0.0170939	-0.000252768	-0.00504991	0.00752997	-0.000269282	-0.000125847	-0.000220581	-0.013574	0.0682853	-0.000714084	-0.000268133	0.035417	0.412349	-0.000249668	0.988016	-0.000297312	-0.00857643	-0.000241572	-0.000238507	0.0222727	-9.6696e-05	0.0198852	5.2411e-05	-0.000237157	0.335582	-0.000234272	0.00407252	-8.66659e-05	-0.000107488	-0.0248297	-0.000265369	0.084601	-0.000231658	-0.000214464	0.00296206	-0.00246714	-0.00012045	0.0752947
RSV_order163	0.00308139	-0.000287245	0.0749884	0.00151554	-0.000525167	0.000611548	-0.000603778	-0.000484547	-0.000627768	0.0280708	0.00129431	0.0168854	-0.000541307	-0.00285383	-0.00420938	-0.00049951	-0.000269502	0.0126471	-0.00427265	0.00889814	-0.00152922	-0.00057421	0.0261369	0.0690629	-0.000534667	-0.00057503	-0.000636699	-0.0053135	-0.000517329	-0.000510767	0.00567733	-0.000207076	0.0342314	0.00451439	-0.000507876	0.00850599	-0.000501696	0.00774614	-0.000185596	-0.000230186	-0.00166467	-0.000568292	0.000964373	-0.0004961	-0.000459277	0.00310723	0.00148457	-0.000257945	0.00490931
RSV_order164	-0.000189111	-0.000170845	-0.000390962	-0.000434276	-0.000312354	-0.000477786	-0.00035911	-0.000288195	-0.000373379	-0.000442157	-0.000758774	-0.00483771	-0.000321954	0.0168255	-0.00345685	-0.000346575	-0.000160292	-0.000280956	-0.00998515	-0.000349546	-0.000909538	-0.000341524	-0.000690576	-0.000651875	-0.000318005	-0.000342011	-0.000378691	0.00294969	-0.000307693	-0.00030379	-0.000145203	-0.000123163	-0.000455376	-0.000670198	-0.00030207	-0.000665877	-0.000298395	-0.000459903	-0.000110387	-0.000136908	0.0102023	-0.000338004	-0.000482726	-0.000295066	-0.000273165	-0.00563071	0.0198854	-0.000153418	-0.00228634
RSV_order165	0.315781	-0.00025681	0.171379	0.880588	0.0864004	0.0329838	-0.000304814	0.0772784	0.0765052	-0.000205586	0.511658	-0.0292493	-0.000483953	-0.00999221	0.0433149	0.0236527	-0.000240947	0.177808	-0.028438	0.111582	-0.00130521	-0.000471522	0.163537	0.467669	-0.000478017	0.0143647	0.120808	-0.0206883	0.0417417	-0.000456648	0.0502053	-0.000185135	0.071126	0.495359	-0.000454064	0.355579	-0.000448539	0.0260378	-0.000165931	-0.000205797	-0.0355666	-0.000508079	0.126138	-0.000443536	0.0269669	0.00165193	0.0710261	0.000230705	0.71391
RSV_order166	0.171568	0.000968267	0.0524448	-0.000811224	-0.00375164	0.00787285	0.00157744	-0.00346146	-0.00448459	-0.00498315	-0.00133999	-0.0075807	-0.00386694	0.0468084	0.0154043	-0.00367062	-0.00192525	0.00266387	-0.0551986	-0.00220185	0.00778387	-0.00410199	0.0116855	-0.00702666	-0.00381951	0.00092583	0.0623747	0.0214852	-0.00369565	-0.00364877	-0.001744	-0.00147929	-0.00207328	0.0173617	-0.00213998	0.0297202	-0.00354407	-0.00449829	-0.00132585	0.00775051	0.0731136	-0.00405971	-0.00565674	-0.00354399	-0.00328094	-0.0331797	0.175196	0.00424671	0.0781399
RSV_order167	-0.00162668	0.0131646	-0.00320477	-0.0037461	-0.00275593	-0.00421134	-0.00183037	-0.00254277	-0.00329435	-0.0037244	-0.00668656	-0.03218	0.00680333	0.015269	-0.0103749	-0.00305499	-0.00141427	-0.00207102	-0.0736882	-0.00301095	-0.00135527	-0.00288089	-0.00625221	-0.00476616	-0.00280579	-0.00300414	-0.00334122	0.0120271	-0.0027148	-0.00268036	-0.00128113	-0.00108668	-0.00340865	-0.00591321	0.0033662	-0.00579203	-0.00263276	-0.0040004	-0.000973958	-0.00120795	0.0855289	-0.00298224	-0.00417211	-0.0026034	-0.00241016	-0.0188457	0.177618	0.00127584	0.0303247
RSV_order168	-6.3789e-05	-5.76278e-05	-0.000131875	-0.000146485	-0.00010536	-0.000161162	-0.000121131	-9.72109e-05	-0.000125944	-0.000149144	-0.000255942	-0.00442904	-0.000108598	-0.00053094	0.00120858	-0.000116903	-5.40682e-05	-9.47693e-05	2.12612e-05	-0.000117905	-0.000306796	-0.000115199	-0.000297907	-0.000219884	-0.000107266	-0.000115364	-0.000127736	-0.00436504	-0.000103788	-0.000102471	-4.89782e-05	-4.1544e-05	-0.000153603	-0.000226064	-0.000101891	-0.000224607	-0.000100651	-0.00015513	-3.72348e-05	-4.61805e-05	-0.00160123	-0.000114012	-0.000162828	-9.95287e-05	-9.21412e-05	-0.000491222	-0.00152256	-5.17495e-05	-0.000231053
RSV_order169	-0.000153157	-0.000138364	-0.000201056	0.0579434	-0.000252968	-0.000386947	-0.000290835	-0.000233402	-0.000302391	-0.000358092	0.048506	-0.0182225	-0.000260743	0.0252289	0.0385656	-0.000278667	-0.000129817	-0.00022754	-0.0170511	-0.000283089	0.847275	0.000402113	0.0138429	0.0219281	-0.000257545	-0.00019172	-0.000306693	-0.0110142	-0.000249193	-0.000246032	-0.000117596	-9.97467e-05	-0.000368798	-0.000542778	-0.00024464	0.00319812	-0.000241663	-0.000372465	-8.94002e-05	-0.000110879	-0.0190736	-0.000273742	-0.000348164	-0.000238967	-0.00022123	0.0725419	-0.0033788	0.0283568	0.0227473
RSV_order170	-0.000139128	0.00168038	0.00787555	0.00949785	0.0184787	0.604976	-0.000264195	-0.000212023	0.065672	0.00037152	0.658881	-0.0174194	-0.00023686	-0.00498799	0.00763061	-0.000243147	-0.000117926	-0.000206698	-0.0133296	0.068312	-0.000669142	-0.000251257	0.0380213	0.413653	-0.000233955	0.987777	-0.0002786	-0.0109048	-0.000226368	-0.000223496	0.0727913	-9.06102e-05	0.0655816	0.00150546	-0.000222231	0.336786	-0.000219527	0.0147209	-8.12114e-05	-0.000100723	-0.0260943	-0.000248668	0.0857242	-0.000217079	-0.000200966	0.00330559	-0.00163478	-0.000112869	0.080192
RSV_order171	0.0161847	0.00169278	0.12063	0.0180284	0.00844996	0.00519549	-0.00061799	0.000549398	0.0282418	0.173888	0.150697	-0.0232243	-0.000554049	-0.00920565	0.0350499	0.0034022	-0.000275846	0.487874	-0.0293562	0.456451	0.0973119	-0.000587727	0.601048	0.321642	-0.000547253	0.00122065	0.384726	-0.0118173	3.82102e-05	-0.00052279	0.0326383	-0.00021195	0.0385158	0.346973	0.13967	0.348976	-0.000513506	0.0102705	-0.000189965	-0.000235605	-0.0307395	-0.000581669	0.185765	-0.000507778	0.0469038	0.00404181	0.23704	0.00113433	0.342416
RSV_order172	4.28607e-05	-0.000189699	0.016664	0.0166999	0.167632	0.0182824	-0.000398739	0.145225	0.397583	0.000263685	0.129179	-0.0233703	-0.000357483	-0.00755678	-0.00466053	0.00194522	-0.000177981	0.000875307	-0.0109446	0.00513947	0.000169958	-0.000379212	0.0762238	0.0132625	-0.000353098	0.0105519	0.00031104	-0.0151679	0.0787023	-0.000337314	0.106595	-0.000136754	0.166877	0.0128581	0.00403009	0.0348278	-0.000331324	0.0417484	-0.000122569	-0.000152017	-0.0359285	-0.000375304	0.929986	-0.000327628	0.0509718	0.00638125	-0.00254529	-0.000170349	0.394597
RSV_order173	0.00655052	0.00249731	0.468267	0.134407	0.0163017	0.0104763	-0.000552151	-0.000443115	0.0585814	0.000140189	0.178028	-0.0141975	-0.000495022	-0.0012542	0.031473	0.000176666	-0.000246458	0.246343	-0.013944	0.235928	0.257472	-0.000525112	0.104386	0.0754753	-0.00048895	0.0554874	0.100139	-0.0122453	-0.000473094	-0.000467093	0.0677032	-0.00018937	0.0734134	0.0799509	0.358941	0.0846148	-0.000458798	0.032272	-0.000169727	-0.000210504	-0.012574	-0.0005197	0.0514415	-0.00045368	0.134179	0.00162303	-0.00477989	-0.000235889	0.184128
RSV_order174	-5.3058e-05	-4.79332e-05	-0.00010969	-0.000121843	-8.76358e-05	-0.00013405	-0.000100754	-8.08575e-05	-0.000104757	-0.000124054	-0.000212886	0.00405107	-9.03292e-05	-0.00115624	-0.00250985	-9.7237e-05	-4.49725e-05	-7.88266e-05	0.00309834	-9.80703e-05	-0.000255185	-9.58198e-05	-0.000247792	-0.000182893	-8.92212e-05	-9.59565e-05	-0.000106247	0.00144649	-8.63279e-05	-8.52328e-05	-4.07388e-05	-3.45552e-05	-0.000127763	-0.000188034	-8.47504e-05	-0.000186822	-8.37192e-05	-0.000129033	-3.09709e-05	-3.84117e-05	0.0018352	-9.48322e-05	-0.000135436	-8.27853e-05	-7.66406e-05	-0.00227838	-0.00126643	-4.30438e-05	-0.000641468
RSV_order175	-0.000152379	-0.000137661	-0.000315024	-0.000253534	-0.000251685	-0.000384983	-0.000289359	-0.000232218	-0.000300856	-0.000356275	-0.00035481	-0.00173868	-0.00025942	-0.00147696	-0.000908807	-0.000279259	-0.000129158	-0.000226385	-0.00804198	-0.000281652	0.0123927	-0.000275189	-0.000711642	-0.000525259	-0.000256238	-0.000275581	-0.000305136	0.000567512	-0.000247928	-0.000244783	-0.000116999	-9.92405e-05	-0.000366926	-0.000540023	-0.000243398	-0.000536541	-0.000240436	-0.000370574	-8.89465e-05	-0.000110316	0.00450597	-0.000272352	-0.000388964	-0.000237754	-0.000220107	0.00662817	0.00307295	0.401631	-0.000111957
RSV_order176	-0.00677762	0.00642048	0.0140735	-0.0196728	0.0179707	0.0493581	0.000738079	0.0203696	-0.00256786	0.136468	0.0401728	0.058812	0.00140137	0.0316878	0.0332117	-0.0173696	0.00511567	-0.00805164	-0.167929	-0.0114734	0.0163117	0.00642389	0.00679175	-0.0156753	0.00255021	-0.0106871	-0.0157999	0.0809849	0.00337119	0.0128781	-0.00480999	0.00653727	0.00652724	0.0219258	0.000769778	-0.0235295	-0.0135986	-0.0128634	-0.00561606	-0.00442446	0.24351	-0.0127738	-0.0201134	-0.000907751	-0.00155596	-0.0204699	0.238755	0.00783419	0.0266015
RSV_order177	-0.000150901	-0.000136326	-0.000311968	-0.000346531	-0.000249243	-0.000381249	-0.000286552	-0.000229965	-0.000297938	-0.000352819	-0.000605464	-0.000293788	-0.000256904	-0.00544175	-0.0034297	-0.00027655	-0.000127905	-0.000224189	-0.00273381	-0.00027892	0.00175899	-0.000272519	-0.000704739	-0.000520164	-0.000253752	-0.000272908	-0.000302176	-0.00807439	-0.000245524	-0.000242409	-0.000115864	-9.82779e-05	-0.000363367	-0.000534785	-0.000241037	-0.000531337	-0.000238104	-0.00036698	-8.80837e-05	-0.000109246	-0.00483464	-0.000269711	-0.000379321	-0.000235448	-0.000217972	0.00260382	0.018757	-0.00012242	-0.0014043
RSV_order178	0.00651509	-5.82823e-05	-0.000133373	-0.000148149	-0.000106557	-0.000162992	-0.000122507	-9.83151e-05	-0.000127375	-0.000150838	-0.000258849	0.0248206	-0.000109832	-0.00234038	-0.00334335	-0.000118231	-5.46823e-05	-9.58457e-05	0.00137105	-0.000119244	-0.000310281	-0.000116508	-0.000301291	-0.000222381	-0.000108485	-0.000116674	-0.000129187	-0.00276423	-0.000104967	-0.000103635	-4.95345e-05	-4.20159e-05	-0.000155347	-0.000228632	-0.000103049	-0.000227158	-0.000101795	-0.000156892	-3.76577e-05	-4.6705e-05	-0.00294018	-0.000115307	-0.000164678	-0.000100659	-9.31878e-05	-0.00303569	-0.00153986	-5.23373e-05	-0.000779965
RSV_order179	-0.000429894	0.125823	0.0086556	-0.000199205	-0.000710055	-0.000980674	0.0160434	-0.000655135	0.00369935	-0.00100513	0.00282209	-0.0262807	-0.000731878	-0.00905689	-0.00529735	-0.000510755	-0.000364382	-0.00063868	-0.00863302	0.000657772	0.00137624	-0.000776365	0.00459263	0.00805311	-0.0007229	-0.000777472	7.49102e-05	-0.0188945	-0.000699458	-0.000690585	-0.000330079	-0.000279978	0.00018988	-0.00136357	0.113964	0.00172672	-0.000678322	-0.00103739	-0.000250937	-0.000311225	-0.0303022	-0.000768363	0.0162123	-0.000670755	-0.000620968	-0.00146437	0.00219653	-0.000348756	0.00427192
RSV_order180	-0.000244832	-0.000226482	-0.000511787	0.212913	-0.000414074	-0.000633379	0.00765135	-0.000382047	-0.000494971	-0.000586147	0.098063	-0.0204498	0.00361013	-0.00567082	-0.00520648	0.00670851	-0.000212493	-0.000372451	-0.0206697	-0.000463377	-9.78337e-05	-0.000449291	0.00791678	0.15301	-0.000421565	-0.000453389	-0.000502013	-0.0132883	-0.000407895	-0.00040272	-0.000192488	-0.000163272	0.00327321	0.158772	-0.000400441	0.0117208	-0.000395569	-0.000609673	-0.000146336	-0.000181493	-0.0167728	-0.000448077	-0.000637339	-0.000391156	-0.000362123	0.0684459	-0.00133513	0.00213557	0.122487
RSV_order181	-0.00459431	0.00327311	-0.009682	-0.0122499	-0.00889553	-0.0135592	-0.0061767	-0.0082075	-0.0105719	-0.0125635	-0.0212183	-0.0142906	0.0215486	-0.0663177	0.199819	-0.00982595	0.000420953	-0.00761934	-0.0129209	-0.00976176	-0.0101371	-0.00693386	-0.0133518	-0.0177684	0.00669397	-0.00880445	-0.0106698	-0.116702	-0.00876278	0.0155866	-0.00404174	-0.00350755	-0.0077187	-0.0186695	-0.00451198	-0.0188387	-0.0025105	-0.0116368	-0.00314372	-0.00142914	-0.085032	-0.00858892	-0.0134454	-0.00584214	-0.00777946	0.116367	-5.94503e-05	-0.00348563	-0.00915466
RSV_order182	-0.000195121	-0.000176274	-0.000403386	0.00509356	-0.000322281	-0.000492969	-0.000370522	-0.000297353	0.258152	-0.000456208	0.0916673	-0.0232812	-0.000332185	-0.00414559	-0.00221597	0.00137245	-0.000165386	-0.000289885	-0.0112218	-0.000360653	0.079896	-0.000352377	0.0494098	0.00146227	-0.000328111	-0.00035288	-0.000390725	-0.0151687	-0.000317471	-0.000313444	-0.000149817	-0.000127077	0.0700023	0.00398911	-0.00031167	0.0270355	-0.000307877	-0.000474518	-0.000113895	-0.000141259	-0.0355115	-0.000348745	0.931835	-0.000304443	-0.000281846	0.00946395	-0.00442845	0.00914462	0.387955
RSV_order183	0.00172024	-0.00020139	0.0571821	0.000879322	0.00459035	0.000292765	-0.000423315	0.00479012	0.00119173	-0.000419264	0.0257527	-0.0154623	-0.000379516	-0.00654004	0.0151564	0.000169997	-0.000188951	0.00717839	-0.0205981	0.15784	-0.00106801	-0.000402585	0.0700127	0.0310206	-0.000374861	0.000152541	0.00436871	-0.0158147	0.00242325	-0.000358104	0.0032137	0.434883	0.0194684	0.0721976	-0.000356077	0.0618419	-0.000351745	0.791443	-0.000130124	-0.000161386	-0.000247255	-0.000398435	0.00195337	-0.000347821	0.248503	0.00331354	-0.00478923	-0.000180848	0.0285459
RSV_order184	-0.000114096	-0.000103075	-0.000235877	-0.00026201	-0.000188451	-0.00028826	-0.00021666	-0.000173875	-0.000225269	-0.000266764	-0.000457788	-0.00299542	-0.000194243	0.00115545	-0.00404641	-0.000209098	-9.67086e-05	-0.000169508	-0.00365867	-0.00021089	-0.000548748	-0.00020605	-0.000532849	-0.000393293	-0.000191861	-0.000206344	-0.000228474	0.00059143	-0.000185639	-0.000183284	-8.76044e-05	-7.43073e-05	-0.00027474	-0.000404348	-0.000182247	-0.00040174	-0.000180029	-0.000277472	-6.65996e-05	-8.26003e-05	-0.0043816	-0.000203927	-0.000291241	-0.000178021	-0.000164808	0.00266957	-0.00239794	-9.25612e-05	-0.00137941
RSV_order185	0.0686615	0.00222261	0.0594535	0.0435059	0.107769	0.0640284	-0.000179765	0.0270244	0.300365	0.0408516	0.138135	-0.0412336	-0.000552466	-0.00533678	0.0071941	0.0166932	0.00164604	0.00824789	-0.0439958	0.0208824	0.00107069	0.0127533	0.0559359	0.0492004	0.0424326	0.00934676	0.0746462	-0.0256063	0.0141044	0.00784834	0.318086	-0.000466148	0.288202	0.0440304	0.00967306	0.0440098	-0.00112937	0.107205	0.00913033	-0.000518172	-0.00858027	-0.00127928	0.017334	-0.000901646	0.0302339	0.0151917	0.0146358	0.000306945	0.0594167
RSV_order186	-9.77143e-05	-8.82762e-05	-0.000202011	-0.000224392	-0.000161394	-0.000246873	-0.000185553	-0.000148911	-0.000192926	-0.000228464	-0.000392061	-0.00394337	-0.000166355	-0.00254882	0.000145877	-0.000179077	-8.28236e-05	-0.000145171	-0.00723133	-0.000180611	-0.000469961	-0.000176466	-0.000456345	-0.000336826	-0.000164314	-0.000176718	-0.00019567	-0.00574839	-0.000158986	-0.000156969	-7.50265e-05	-6.36386e-05	-0.000235294	-0.000346293	-0.000156081	-0.000288832	-0.000154181	-0.000237633	-5.70375e-05	-7.07409e-05	-0.000419936	-0.000174648	-0.000249426	-0.000152462	-0.000141145	-0.000436755	0.0114352	-7.92717e-05	-0.00118136
RSV_order187	-0.000328328	0.00288204	0.00389744	0.00387759	0.0394116	0.00418748	-0.000314879	0.0330139	0.0947894	-0.000465588	0.150419	-0.0049032	-0.000558965	-0.00636789	-0.0106391	-6.73989e-05	-0.000278294	-0.000421626	-0.021308	0.0601663	0.000979402	-0.000592941	0.171161	0.0343992	-0.000552109	0.00262481	0.861616	0.0128023	0.017667	-0.000527428	0.0292006	-0.000213831	0.0414995	0.0263661	-0.000524443	0.171554	-0.000518062	0.0100987	-0.000191651	-0.000237695	-0.0176592	-0.00058683	0.210954	-0.000512283	0.0973804	-0.00673912	0.00233839	0.000943336	0.101216
RSV_order188	-0.000170956	-0.000154444	-0.000353428	0.0507213	-0.000282368	-0.000431917	-0.000324634	-0.000260527	-0.000337533	-0.000399708	0.0423915	-0.0184976	-0.000291046	0.020662	0.0323587	-0.000313303	-0.000144904	-0.000253984	-0.0183406	-0.000315988	0.742322	-0.000308737	0.0119734	0.0191114	-0.000287476	-0.000309177	-0.000342335	-0.0124718	-0.000278154	-0.000274625	-0.000131263	-0.000111339	-0.000411658	-0.000605857	-0.000273071	0.00266779	-0.000269748	-0.000415751	-9.979e-05	-0.000123765	-0.0160082	-0.000305555	-0.000436383	-0.000266739	-0.000246941	0.0628492	-0.00142909	-0.00013869	0.0193642
RSV_order189	-0.000259387	0.00283274	0.00608543	0.00279192	0.00360738	0.118533	0.000437972	0.00164825	0.00819757	-0.000610343	0.145541	-0.021566	-0.000561697	-0.00612298	-0.000234518	-0.000426001	-0.000279654	0.307886	-0.02311	0.357712	0.0308102	-0.00057303	0.0380461	0.0921697	-0.000554807	0.195486	-2.04403e-05	-0.0162806	0.00063139	0.00613367	0.00794746	-0.000214876	0.00803897	0.0341715	0.00281213	0.100868	-0.000493945	0.00163407	-0.000192587	-0.000238857	-0.0272505	-0.000589698	0.126878	-0.000514787	0.124126	0.0770484	-0.000425809	-0.000267661	0.132615
RSV_order190	-0.000100709	-9.0982e-05	0.105324	0.126376	0.241694	0.111284	-0.000191241	-0.000153475	0.852345	0.00634328	0.311705	-0.00970126	-0.000171454	-0.00220719	-0.0038767	-6.59886e-05	-8.53622e-05	-0.000149621	-0.00898487	-0.000186147	-0.000484366	-0.000181875	0.0370644	0.0274293	-0.000169351	-0.000182135	-0.000201668	-0.00538474	-0.000163859	-0.00016178	0.942333	-6.55892e-05	0.851913	0.0239999	-0.000160865	0.0250626	-0.000158907	0.18641	-5.87858e-05	-7.29093e-05	-0.00662316	-0.000180001	0.0203399	-0.000157135	-0.000145472	-0.00489338	0.0224246	-8.17015e-05	0.0888486
RSV_order191	-0.000228843	-0.000206739	0.0360689	0.0339224	0.0654268	0.0307244	-0.000434557	-0.000348743	0.279341	0.00125488	0.0840001	-0.0156445	-0.000389595	-0.00372646	-0.00302843	-0.000230457	-0.000193969	-0.000339984	-0.013178	0.019302	-0.00109777	-0.000413277	0.014959	0.0222182	-0.000384817	0.0490954	-0.000458252	-0.0106799	-0.000372338	-0.000367614	0.256234	-0.000149039	0.231302	0.00826394	-5.01252e-05	0.1703	-0.000361086	0.0502244	-0.000133579	-0.000165672	-0.0127115	-0.000409017	0.00923953	-0.000357058	-0.000330556	-0.00267222	0.00253498	-0.000185651	0.0248639
RSV_order192	-0.000184672	-0.000166835	-0.000250617	-0.000393904	-0.000305023	-0.000466571	-0.000350681	-0.00028143	-0.000364615	-0.000431778	-0.000740963	0.0141555	-0.000314397	0.00129872	0.0065937	-0.00033844	-0.00015653	-0.000274362	0.0054385	-0.00031963	-0.000888189	-0.000333508	-0.000789836	-0.000636574	-0.000310541	-0.000333984	-0.000369802	0.0021804	-0.000300471	-0.000296659	-0.000141794	-0.000120272	-0.000444687	-0.000654467	0.00411089	-0.000634877	-0.000291391	-0.000449108	-0.000107796	-0.000133695	-0.0118353	-0.00033007	-0.000468457	-0.00028814	-0.000266753	-0.000453427	0.000424606	-0.000149817	-0.000912591
RSV_order193	-0.01161	0.00502531	-0.0203327	-0.0294335	-0.0104811	-0.027773	-0.00452942	-0.0083514	-0.0206124	-0.0212035	-0.0445224	-0.213592	-0.00737561	-0.225471	-0.0477642	-0.0236602	-0.0104176	-0.0153308	-0.12298	-0.0206984	-0.0221782	-0.0165151	-0.0411206	-0.0373594	-0.000743573	-0.0193738	-0.0208433	-0.25235	-0.0153202	-0.00356813	-0.0100645	-0.00314774	-0.0121695	-0.040028	0.00259803	-0.0423301	-0.00810069	0.0131973	-0.00783203	-0.00115707	-0.0913283	-0.0197321	-0.030149	0.00271768	-0.0151862	0.0828828	-0.0565783	-0.000607932	-0.0664588
[truncated: 34 more rows]
[truncated: 375 more columns]

[truncated: 7 more sheets: eTable 10, eTable 11, eTable 12, eTable 13, eTable 14, eTable 15, eTable 16]
